# Supplementary material for: Selective Aerobic Peroxidation of Styrene Catalyzed by a Cobalt tert-Butylperoxo Complex
Source: JACS Au. 2025 Feb 28;5(3):1090–5. doi: 10.1021/jacsau.5c00139 (PMC11938028; doi:10.1021/jacsau.5c00139)
Supplement: Supplementary file 1 — au5c00139_si_001.cif [file au5c00139_si_001.cif]

 
data_1_a
 
_audit_creation_method            'SHELXL-2016/6'
_shelx_SHELXL_version_number      '2016/6'
_chemical_name_systematic         ?
_chemical_name_common             ?
_chemical_melting_point           ?
_chemical_formula_moiety          ?
_chemical_formula_sum
 'C36 H37 Cl2 Co N6 O12' 
_chemical_formula_weight          875.54

loop_
 _atom_type_symbol
 _atom_type_description
 _atom_type_scat_dispersion_real
 _atom_type_scat_dispersion_imag
 _atom_type_scat_source
 'C'  'C'   0.0033   0.0016
 'International Tables Vol C Tables 4.2.6.8 and 6.1.1.4'
 'H'  'H'   0.0000   0.0000
 'International Tables Vol C Tables 4.2.6.8 and 6.1.1.4'
 'Cl'  'Cl'   0.1484   0.1585
 'International Tables Vol C Tables 4.2.6.8 and 6.1.1.4'
 'Co'  'Co'   0.3494   0.9721
 'International Tables Vol C Tables 4.2.6.8 and 6.1.1.4'
 'N'  'N'   0.0061   0.0033
 'International Tables Vol C Tables 4.2.6.8 and 6.1.1.4'
 'O'  'O'   0.0106   0.0060
 'International Tables Vol C Tables 4.2.6.8 and 6.1.1.4'
 
_space_group_crystal_system       monoclinic
_space_group_IT_number            14
_space_group_name_H-M_alt         'P 21/n'
_space_group_name_Hall            '-P 2yn'
 
_shelx_space_group_comment
;
The symmetry employed for this shelxl refinement is uniquely defined
by the following loop, which should always be used as a source of
symmetry information in preference to the above space-group names.
They are only intended as comments.
;
 
loop_
 _space_group_symop_operation_xyz
 'x, y, z'
 '-x+1/2, y+1/2, -z+1/2'
 '-x, -y, -z'
 'x-1/2, -y-1/2, z-1/2'
 
_cell_length_a                    14.3453(5)
_cell_length_b                    15.2646(5)
_cell_length_c                    18.3031(7)
_cell_angle_alpha                 90
_cell_angle_beta                  100.5930(10)
_cell_angle_gamma                 90
_cell_volume                      3939.6(2)
_cell_formula_units_Z             4
_cell_measurement_temperature     223(2)
_cell_measurement_reflns_used     9618
_cell_measurement_theta_min       2.63
_cell_measurement_theta_max       26.31
 
_exptl_crystal_description        needle
_exptl_crystal_colour             red
_exptl_crystal_density_meas       ?
_exptl_crystal_density_method     ?
_exptl_crystal_density_diffrn     1.476          
_exptl_crystal_F_000              1808
_exptl_transmission_factor_min    ?
_exptl_transmission_factor_max    ?
_exptl_crystal_size_max           0.46
_exptl_crystal_size_mid           0.04
_exptl_crystal_size_min           0.02
_exptl_absorpt_coefficient_mu     0.641
_shelx_estimated_absorpt_T_min    ?
_shelx_estimated_absorpt_T_max    ?
_exptl_absorpt_correction_type    'multi-scan'
_exptl_absorpt_correction_T_min   0.7097
_exptl_absorpt_correction_T_max   0.7454
_exptl_absorpt_process_details    
;
 SADABS 2016/2: Krause, L., Herbst-Irmer, R., Sheldrick G.M. & Stalke D.,
 J. Appl. Cryst. 48 (2015) 3-10
;
_exptl_absorpt_special_details    ?
_diffrn_ambient_temperature       223(2)
_diffrn_radiation_wavelength      0.71073
_diffrn_radiation_type            MoK\a
_diffrn_source                    'micro focus'
_diffrn_measurement_device_type   'Bruker D8 Venture Photon II'
_diffrn_measurement_method        'phi and omega scans'
_diffrn_detector_area_resol_mean  ?
_diffrn_reflns_number             121480
_diffrn_reflns_av_unetI/netI      0.0162
_diffrn_reflns_av_R_equivalents   0.0398
_diffrn_reflns_limit_h_min        -17
_diffrn_reflns_limit_h_max        17
_diffrn_reflns_limit_k_min        -19
_diffrn_reflns_limit_k_max        19
_diffrn_reflns_limit_l_min        -22
_diffrn_reflns_limit_l_max        22
_diffrn_reflns_theta_min          2.264
_diffrn_reflns_theta_max          26.387
_diffrn_reflns_theta_full         25.242
_diffrn_measured_fraction_theta_max   0.993
_diffrn_measured_fraction_theta_full  0.992
_diffrn_reflns_Laue_measured_fraction_max    0.993
_diffrn_reflns_Laue_measured_fraction_full   0.992
_diffrn_reflns_point_group_measured_fraction_max   0.993
_diffrn_reflns_point_group_measured_fraction_full  0.992
_reflns_number_total              8010
_reflns_number_gt                 6975
_reflns_threshold_expression      'I > 2\s(I)'
_reflns_Friedel_coverage          0.000
_reflns_Friedel_fraction_max      .
_reflns_Friedel_fraction_full     .
 
_reflns_special_details
;
 Reflections were merged by SHELXL according to the crystal
 class for the calculation of statistics and refinement.
 
 _reflns_Friedel_fraction is defined as the number of unique
 Friedel pairs measured divided by the number that would be
 possible theoretically, ignoring centric projections and
 systematic absences.
;
 
_computing_data_collection        'Bruker Apex3'
_computing_cell_refinement        'Bruker Saint'
_computing_data_reduction         'Bruker Saint'
_computing_structure_solution     'SHELXT 2014/5 (Sheldrick, 2014)'
_computing_structure_refinement 'SHELXL-2016/6 (Sheldrick, 2016)'
_computing_molecular_graphics     ?
_computing_publication_material   ?
_refine_special_details           ?
_refine_ls_structure_factor_coef  Fsqd
_refine_ls_matrix_type            full
_refine_ls_weighting_scheme       calc
_refine_ls_weighting_details
'w=1/[\s^2^(Fo^2^)+(0.1212P)^2^+6.0185P] where P=(Fo^2^+2Fc^2^)/3'
_atom_sites_solution_primary      ?
_atom_sites_solution_secondary    ?
_atom_sites_solution_hydrogens    geom
_refine_ls_hydrogen_treatment     constr
_refine_ls_extinction_method      none
_refine_ls_extinction_coef        .
_refine_ls_number_reflns          8010
_refine_ls_number_parameters      648
_refine_ls_number_restraints      1411
_refine_ls_R_factor_all           0.0753
_refine_ls_R_factor_gt            0.0680
_refine_ls_wR_factor_ref          0.2067
_refine_ls_wR_factor_gt           0.1982
_refine_ls_goodness_of_fit_ref    1.048
_refine_ls_restrained_S_all       1.043
_refine_ls_shift/su_max           0.001
_refine_ls_shift/su_mean          0.000
 
loop_
 _atom_site_label
 _atom_site_type_symbol
 _atom_site_fract_x
 _atom_site_fract_y
 _atom_site_fract_z
 _atom_site_U_iso_or_equiv
 _atom_site_adp_type
 _atom_site_occupancy
 _atom_site_site_symmetry_order  
 _atom_site_calc_flag
 _atom_site_refinement_flags_posn
 _atom_site_refinement_flags_adp
 _atom_site_refinement_flags_occupancy
 _atom_site_disorder_assembly
 _atom_site_disorder_group
Cl2_1 Cl 0.59931(10) 0.22881(12) 0.07348(8) 0.0836(4) Uani 1 1 d D U . . .
O9_1 O 0.6103(5) 0.2393(7) 0.0034(3) 0.193(3) Uani 1 1 d D U . . .
O10_1 O 0.6852(5) 0.2367(10) 0.1176(5) 0.241(5) Uani 1 1 d D U . . .
O11_1 O 0.5867(10) 0.1420(5) 0.0860(8) 0.275(5) Uani 1 1 d D U . . .
O12_1 O 0.5254(4) 0.2671(5) 0.0978(3) 0.149(2) Uani 1 1 d D U . . .
Co1 Co 0.54326(3) 0.31141(3) 0.48978(2) 0.03327(16) Uani 1 1 d . U . . .
O1 O 0.51236(18) 0.37210(15) 0.57033(13) 0.0409(5) Uani 1 1 d . U . . .
O2 O 0.5757(3) 0.3568(3) 0.6388(2) 0.0617(10) Uani 0.7 1 d . U P A 1
O3 O 0.5237(8) 0.2380(5) 0.7938(4) 0.136(3) Uani 0.7 1 d . U P A 1
O4 O 0.4893(9) 0.1611(6) 0.7564(6) 0.153(3) Uani 0.7 1 d . U P A 1
C21 C 0.5286(6) 0.3308(4) 0.6919(3) 0.0625(15) Uani 0.7 1 d . U P A 1
H21 H 0.478986 0.290982 0.665665 0.075 Uiso 0.7 1 calc R U P A 1
C22 C 0.5832(5) 0.2757(4) 0.7511(3) 0.0548(13) Uani 0.7 1 d . U P A 1
H22A H 0.616322 0.229583 0.728670 0.066 Uiso 0.7 1 calc R U P A 1
H22B H 0.630912 0.311619 0.782796 0.066 Uiso 0.7 1 calc R U P A 1
C23 C 0.4735(4) 0.4030(3) 0.7216(2) 0.0662(10) Uani 0.7 1 d . U P A 1
C24 C 0.5190(5) 0.4750(5) 0.7565(4) 0.0678(15) Uani 0.7 1 d . U P A 1
H24 H 0.585386 0.478442 0.761944 0.081 Uiso 0.7 1 calc R U P A 1
C25 C 0.4721(8) 0.5412(6) 0.7832(6) 0.078(2) Uani 0.7 1 d . U P A 1
H25 H 0.505895 0.588509 0.808126 0.093 Uiso 0.7 1 calc R U P A 1
C26 C 0.3731(7) 0.5388(6) 0.7736(5) 0.0773(19) Uani 0.7 1 d . U P A 1
H26 H 0.339120 0.583821 0.791934 0.093 Uiso 0.7 1 calc R U P A 1
C27 C 0.3278(6) 0.4690(5) 0.7369(4) 0.0760(17) Uani 0.7 1 d . U P A 1
H27 H 0.261255 0.466886 0.728990 0.091 Uiso 0.7 1 calc R U P A 1
C28 C 0.3762(5) 0.4012(5) 0.7110(4) 0.0681(15) Uani 0.7 1 d . U P A 1
H28 H 0.342674 0.353783 0.686010 0.082 Uiso 0.7 1 calc R U P A 1
C29 C 0.4203(9) 0.1253(8) 0.8009(7) 0.107(3) Uani 0.7 1 d D U P A 1
C30 C 0.4793(9) 0.0748(9) 0.8613(8) 0.123(4) Uani 0.7 1 d D U P A 1
H30A H 0.440680 0.030547 0.879423 0.185 Uiso 0.7 1 calc R U P A 1
H30B H 0.505270 0.114021 0.901653 0.185 Uiso 0.7 1 calc R U P A 1
H30C H 0.530758 0.046681 0.842475 0.185 Uiso 0.7 1 calc R U P A 1
C31 C 0.3834(14) 0.0595(11) 0.7401(8) 0.166(5) Uani 0.7 1 d D U P A 1
H31A H 0.316478 0.048997 0.739115 0.249 Uiso 0.7 1 calc R U P A 1
H31B H 0.418083 0.004973 0.749955 0.249 Uiso 0.7 1 calc R U P A 1
H31C H 0.392042 0.082657 0.692446 0.249 Uiso 0.7 1 calc R U P A 1
C32 C 0.3412(12) 0.1622(11) 0.8383(9) 0.143(5) Uani 0.7 1 d D U P A 1
H32A H 0.312432 0.114852 0.861787 0.215 Uiso 0.7 1 calc R U P A 1
H32B H 0.293398 0.190049 0.801237 0.215 Uiso 0.7 1 calc R U P A 1
H32C H 0.367716 0.204909 0.875646 0.215 Uiso 0.7 1 calc R U P A 1
O2A O 0.4308(9) 0.3486(9) 0.5974(7) 0.075(3) Uani 0.3 1 d . U P A 2
O3A O 0.3495(15) 0.2410(15) 0.7490(11) 0.139(5) Uani 0.3 1 d D U P A 2
O4A O 0.3446(18) 0.1873(15) 0.8098(12) 0.125(4) Uani 0.3 1 d D U P A 2
C21A C 0.4474(15) 0.3247(13) 0.6689(11) 0.080(3) Uani 0.3 1 d D U P A 2
H21A H 0.501811 0.283805 0.676691 0.095 Uiso 0.3 1 calc R U P A 2
C22A C 0.3601(17) 0.2739(18) 0.6805(13) 0.113(5) Uani 0.3 1 d D U P A 2
H22C H 0.305317 0.311912 0.663641 0.136 Uiso 0.3 1 calc R U P A 2
H22D H 0.353933 0.224043 0.646234 0.136 Uiso 0.3 1 calc R U P A 2
C23A C 0.4735(4) 0.4030(3) 0.7216(2) 0.0662(10) Uani 0.3 1 d D U P A 2
C24A C 0.5574(11) 0.4007(11) 0.7735(8) 0.083(3) Uani 0.3 1 d D U P A 2
H24A H 0.600544 0.354417 0.773151 0.099 Uiso 0.3 1 calc R U P A 2
C25A C 0.5773(14) 0.4670(12) 0.8259(11) 0.093(4) Uani 0.3 1 d D U P A 2
H25A H 0.632927 0.466516 0.862268 0.112 Uiso 0.3 1 calc R U P A 2
C26A C 0.5098(15) 0.5354(14) 0.8220(14) 0.087(4) Uani 0.3 1 d D U P A 2
H26A H 0.524633 0.583747 0.853842 0.104 Uiso 0.3 1 calc R U P A 2
C27A C 0.423(2) 0.5350(16) 0.7740(13) 0.084(4) Uani 0.3 1 d D U P A 2
H27A H 0.378613 0.579819 0.774865 0.101 Uiso 0.3 1 calc R U P A 2
C28A C 0.4052(14) 0.4651(12) 0.7239(11) 0.084(3) Uani 0.3 1 d D U P A 2
H28A H 0.346098 0.460829 0.691920 0.101 Uiso 0.3 1 calc R U P A 2
C29A C 0.4272(17) 0.1142(15) 0.8067(11) 0.096(4) Uani 0.3 1 d D U P A 2
C30A C 0.4531(19) 0.0315(15) 0.8509(16) 0.103(6) Uani 0.3 1 d D U P A 2
H30D H 0.500219 -0.000669 0.829938 0.154 Uiso 0.3 1 calc R U P A 2
H30E H 0.396969 -0.004452 0.849009 0.154 Uiso 0.3 1 calc R U P A 2
H30F H 0.478792 0.046518 0.902140 0.154 Uiso 0.3 1 calc R U P A 2
C31A C 0.3961(18) 0.1056(17) 0.7235(10) 0.118(6) Uani 0.3 1 d D U P A 2
H31D H 0.451265 0.096448 0.700710 0.177 Uiso 0.3 1 calc R U P A 2
H31E H 0.363754 0.158715 0.703837 0.177 Uiso 0.3 1 calc R U P A 2
H31F H 0.353402 0.056117 0.712572 0.177 Uiso 0.3 1 calc R U P A 2
C32A C 0.5083(13) 0.1777(13) 0.8244(8) 0.079(4) Uani 0.3 1 d D U P A 2
H32D H 0.551067 0.169484 0.789641 0.119 Uiso 0.3 1 calc R U P A 2
H32E H 0.542185 0.167460 0.874616 0.119 Uiso 0.3 1 calc R U P A 2
H32F H 0.483983 0.237152 0.820395 0.119 Uiso 0.3 1 calc R U P A 2
N1 N 0.6526(2) 0.39241(18) 0.49281(15) 0.0381(6) Uani 1 1 d . U . . .
N2 N 0.6361(2) 0.24224(18) 0.54730(16) 0.0408(6) Uani 1 1 d . U . . .
N3 N 0.4661(2) 0.21695(19) 0.50368(16) 0.0406(6) Uani 1 1 d . U . . .
N4 N 0.4215(2) 0.35669(19) 0.43202(15) 0.0376(6) Uani 1 1 d . U . . .
C1 C 0.6557(3) 0.4705(2) 0.4605(2) 0.0458(8) Uani 1 1 d . U . . .
H1 H 0.599261 0.494584 0.433911 0.055 Uiso 1 1 calc R U . . .
C2 C 0.7397(3) 0.5175(3) 0.4650(2) 0.0540(9) Uani 1 1 d . U . . .
H2 H 0.739802 0.572204 0.441431 0.065 Uiso 1 1 calc R U . . .
C3 C 0.8218(3) 0.4833(3) 0.5038(2) 0.0589(10) Uani 1 1 d . U . . .
H3 H 0.879065 0.514233 0.507130 0.071 Uiso 1 1 calc R U . . .
C4 C 0.8204(3) 0.4029(3) 0.5381(2) 0.0542(9) Uani 1 1 d . U . . .
H4 H 0.876337 0.378508 0.565226 0.065 Uiso 1 1 calc R U . . .
C5 C 0.7350(2) 0.3591(2) 0.53182(19) 0.0427(7) Uani 1 1 d . U . . .
C6 C 0.7243(3) 0.2724(3) 0.5655(2) 0.0464(8) Uani 1 1 d . U . . .
C7 C 0.7920(3) 0.2226(3) 0.6115(3) 0.0679(11) Uani 1 1 d . U . . .
H7 H 0.854619 0.242828 0.625735 0.081 Uiso 1 1 calc R U . . .
C8 C 0.7651(4) 0.1432(4) 0.6357(3) 0.0787(14) Uani 1 1 d . U . . .
H8 H 0.810214 0.108658 0.666706 0.094 Uiso 1 1 calc R U . . .
C9 C 0.6744(4) 0.1130(3) 0.6160(3) 0.0676(12) Uani 1 1 d . U . . .
H9 H 0.657103 0.058453 0.633220 0.081 Uiso 1 1 calc R U . . .
C10 C 0.6084(3) 0.1641(2) 0.5701(2) 0.0490(8) Uani 1 1 d . U . . .
C11 C 0.5070(3) 0.1486(2) 0.5436(2) 0.0481(8) Uani 1 1 d . U . . .
C12 C 0.4520(4) 0.0773(3) 0.5552(3) 0.0594(10) Uani 1 1 d . U . . .
H12 H 0.479525 0.028213 0.581883 0.071 Uiso 1 1 calc R U . . .
C13 C 0.3561(4) 0.0795(3) 0.5271(3) 0.0675(11) Uani 1 1 d . U . . .
H13 H 0.317818 0.031792 0.535238 0.081 Uiso 1 1 calc R U . . .
C14 C 0.3155(3) 0.1512(3) 0.4869(3) 0.0589(10) Uani 1 1 d . U . . .
H14 H 0.250012 0.152812 0.467921 0.071 Uiso 1 1 calc R U . . .
C15 C 0.3735(3) 0.2206(2) 0.4754(2) 0.0446(7) Uani 1 1 d . U . . .
C16 C 0.3480(3) 0.3015(2) 0.4338(2) 0.0422(7) Uani 1 1 d . U . . .
C17 C 0.2574(3) 0.3200(3) 0.3956(2) 0.0526(9) Uani 1 1 d . U . . .
H17 H 0.206938 0.281228 0.397324 0.063 Uiso 1 1 calc R U . . .
C18 C 0.2428(3) 0.3968(3) 0.3550(2) 0.0585(10) Uani 1 1 d . U . . .
H18 H 0.181898 0.410787 0.328878 0.070 Uiso 1 1 calc R U . . .
C19 C 0.3163(3) 0.4519(3) 0.3529(2) 0.0542(9) Uani 1 1 d . U . . .
H19 H 0.307067 0.504053 0.325168 0.065 Uiso 1 1 calc R U . . .
C20 C 0.4056(3) 0.4301(3) 0.3926(2) 0.0465(8) Uani 1 1 d . U . . .
H20 H 0.456430 0.468652 0.391405 0.056 Uiso 1 1 calc R U . . .
N5 N 0.5714(2) 0.26246(19) 0.39834(16) 0.0414(6) Uani 1 1 d . U . . .
C33 C 0.5859(3) 0.2330(3) 0.3455(2) 0.0498(8) Uani 1 1 d . U . . .
C34 C 0.6044(5) 0.1953(4) 0.2765(3) 0.0807(16) Uani 1 1 d . U . . .
H34A H 0.548606 0.201994 0.237922 0.121 Uiso 1 1 calc R U . . .
H34B H 0.619220 0.133607 0.283835 0.121 Uiso 1 1 calc R U . . .
H34C H 0.657554 0.225343 0.261713 0.121 Uiso 1 1 calc R U . . .
N6 N 0.7561(6) 0.1095(5) 0.4312(5) 0.130(3) Uani 1 1 d . U . . .
C35 C 0.8322(7) 0.1105(5) 0.4333(4) 0.107(2) Uani 1 1 d . U . . .
C36 C 0.9337(8) 0.1134(9) 0.4324(6) 0.168(5) Uani 1 1 d . U . . .
H36A H 0.964369 0.062837 0.458444 0.253 Uiso 1 1 calc R U . . .
H36B H 0.960551 0.166537 0.456735 0.253 Uiso 1 1 calc R U . . .
H36C H 0.943556 0.112912 0.381361 0.253 Uiso 1 1 calc R U . . .
Cl1 Cl 0.85676(7) 0.38417(6) 0.78540(5) 0.0510(2) Uani 1 1 d . U . . .
O5 O 0.8671(3) 0.4164(3) 0.7148(2) 0.0947(12) Uani 1 1 d . U . . .
O6 O 0.9323(2) 0.4138(2) 0.8420(2) 0.0750(9) Uani 1 1 d . U . . .
O7 O 0.8601(4) 0.2916(2) 0.7849(2) 0.0914(12) Uani 1 1 d . U . . .
O8 O 0.7688(3) 0.4159(3) 0.8034(3) 0.0967(13) Uani 1 1 d . U . . .
 
loop_
 _atom_site_aniso_label
 _atom_site_aniso_U_11
 _atom_site_aniso_U_22
 _atom_site_aniso_U_33
 _atom_site_aniso_U_23
 _atom_site_aniso_U_13
 _atom_site_aniso_U_12
Cl2_1 0.0673(7) 0.1184(12) 0.0704(7) -0.0135(7) 0.0263(6) 0.0181(7)
O9_1 0.148(5) 0.344(10) 0.104(3) -0.015(5) 0.067(4) -0.003(7)
O10_1 0.100(4) 0.456(14) 0.156(6) -0.006(9) -0.005(4) 0.017(6)
O11_1 0.360(12) 0.119(4) 0.411(14) -0.012(7) 0.241(11) 0.018(6)
O12_1 0.131(4) 0.206(6) 0.125(4) 0.013(4) 0.065(4) 0.077(5)
Co1 0.0363(3) 0.0287(2) 0.0339(3) -0.00040(15) 0.00416(17) 0.00021(15)
O1 0.0492(13) 0.0375(12) 0.0360(11) -0.0005(9) 0.0075(9) 0.0048(10)
O2 0.059(2) 0.072(3) 0.053(2) 0.0003(19) 0.0082(18) -0.001(2)
O3 0.227(8) 0.094(4) 0.100(5) 0.010(3) 0.060(5) -0.037(5)
O4 0.213(7) 0.116(5) 0.134(6) 0.014(4) 0.049(5) -0.040(5)
C21 0.095(4) 0.063(3) 0.033(2) 0.008(2) 0.019(3) 0.030(3)
C22 0.066(3) 0.054(3) 0.041(3) 0.004(2) 0.003(2) 0.016(2)
C23 0.086(3) 0.067(2) 0.049(2) 0.0092(17) 0.0204(19) 0.024(2)
C24 0.073(3) 0.066(3) 0.072(4) 0.000(3) 0.034(3) 0.013(3)
C25 0.072(4) 0.076(4) 0.087(5) -0.010(4) 0.022(4) 0.017(4)
C26 0.076(4) 0.076(4) 0.089(5) -0.005(3) 0.038(4) 0.024(4)
C27 0.069(4) 0.081(4) 0.079(4) 0.005(3) 0.015(3) 0.025(3)
C28 0.077(3) 0.064(3) 0.058(3) 0.008(3) 0.000(3) 0.024(3)
C29 0.125(6) 0.102(6) 0.099(6) 0.024(4) 0.030(5) 0.007(4)
C30 0.086(7) 0.130(10) 0.159(8) 0.057(8) 0.036(6) 0.020(6)
C31 0.190(13) 0.171(13) 0.145(9) -0.025(8) 0.051(8) -0.041(9)
C32 0.155(10) 0.117(10) 0.160(11) 0.035(7) 0.036(8) 0.065(8)
O2A 0.075(6) 0.087(7) 0.069(5) -0.013(5) 0.027(4) -0.009(5)
O3A 0.141(11) 0.143(11) 0.146(10) 0.030(8) 0.064(9) 0.002(8)
O4A 0.118(8) 0.112(9) 0.145(9) 0.028(7) 0.022(8) 0.013(7)
C21A 0.099(7) 0.075(6) 0.069(5) 0.005(5) 0.027(5) 0.006(5)
C22A 0.119(11) 0.107(11) 0.124(10) 0.001(8) 0.053(9) -0.018(8)
C23A 0.086(3) 0.067(2) 0.049(2) 0.0092(17) 0.0204(19) 0.024(2)
C24A 0.091(6) 0.080(7) 0.077(7) 0.003(5) 0.017(5) 0.011(6)
C25A 0.088(8) 0.088(8) 0.102(8) -0.010(6) 0.012(6) 0.005(6)
C26A 0.089(8) 0.080(7) 0.095(8) -0.003(7) 0.029(6) 0.006(6)
C27A 0.088(8) 0.083(7) 0.086(7) -0.008(5) 0.030(7) 0.019(7)
C28A 0.092(6) 0.080(6) 0.082(6) 0.003(5) 0.020(5) 0.021(5)
C29A 0.104(8) 0.102(8) 0.094(7) 0.007(7) 0.048(7) -0.021(6)
C30A 0.073(12) 0.093(10) 0.140(13) 0.001(11) 0.015(11) -0.005(8)
C31A 0.124(13) 0.146(14) 0.093(8) -0.004(8) 0.041(8) -0.093(10)
C32A 0.102(8) 0.108(10) 0.039(6) -0.002(7) 0.043(6) -0.034(8)
N1 0.0394(13) 0.0376(14) 0.0363(13) -0.0033(11) 0.0046(11) -0.0019(11)
N2 0.0455(14) 0.0350(13) 0.0404(14) -0.0003(11) 0.0037(11) 0.0054(11)
N3 0.0481(15) 0.0311(13) 0.0434(15) -0.0013(11) 0.0105(12) -0.0030(11)
N4 0.0367(13) 0.0392(14) 0.0357(13) -0.0041(11) 0.0034(10) 0.0001(11)
C1 0.0486(18) 0.0426(18) 0.0456(18) 0.0019(14) 0.0071(15) -0.0052(15)
C2 0.057(2) 0.052(2) 0.053(2) -0.0024(17) 0.0112(17) -0.0156(17)
C3 0.050(2) 0.074(3) 0.054(2) -0.0097(19) 0.0136(17) -0.0225(19)
C4 0.0419(18) 0.070(2) 0.049(2) -0.0059(18) 0.0043(15) -0.0053(17)
C5 0.0399(16) 0.0484(18) 0.0386(16) -0.0065(13) 0.0037(13) 0.0007(14)
C6 0.0438(17) 0.0471(19) 0.0461(18) -0.0025(15) 0.0022(14) 0.0076(14)
C7 0.055(2) 0.073(3) 0.069(3) 0.007(2) -0.006(2) 0.013(2)
C8 0.076(3) 0.071(3) 0.082(3) 0.022(2) -0.006(3) 0.028(2)
C9 0.076(3) 0.050(2) 0.075(3) 0.020(2) 0.010(2) 0.017(2)
C10 0.062(2) 0.0344(16) 0.051(2) 0.0047(14) 0.0110(16) 0.0078(15)
C11 0.061(2) 0.0328(16) 0.052(2) 0.0005(14) 0.0135(16) 0.0021(14)
C12 0.081(3) 0.0361(18) 0.065(2) 0.0055(17) 0.023(2) -0.0045(18)
C13 0.079(3) 0.048(2) 0.080(3) 0.001(2) 0.028(2) -0.021(2)
C14 0.054(2) 0.056(2) 0.069(3) -0.0053(19) 0.0197(19) -0.0156(18)
C15 0.0459(17) 0.0422(17) 0.0469(18) -0.0082(14) 0.0121(14) -0.0074(14)
C16 0.0420(17) 0.0432(17) 0.0413(17) -0.0073(13) 0.0073(13) -0.0025(13)
C17 0.0376(17) 0.062(2) 0.056(2) -0.0076(17) 0.0045(16) -0.0044(16)
C18 0.0411(18) 0.071(3) 0.058(2) -0.0043(19) -0.0040(17) 0.0085(17)
C19 0.052(2) 0.054(2) 0.051(2) 0.0040(17) -0.0034(16) 0.0095(16)
C20 0.0466(18) 0.0438(18) 0.0459(18) 0.0036(14) 0.0001(15) 0.0002(15)
N5 0.0408(14) 0.0404(15) 0.0429(14) -0.0051(12) 0.0071(12) -0.0024(11)
C33 0.050(2) 0.050(2) 0.051(2) -0.0110(16) 0.0118(16) -0.0073(16)
C34 0.092(4) 0.096(4) 0.062(3) -0.031(3) 0.033(3) -0.015(3)
N6 0.139(5) 0.091(4) 0.176(7) 0.007(4) 0.071(6) -0.006(4)
C35 0.132(5) 0.097(5) 0.097(5) -0.017(4) 0.038(5) -0.015(5)
C36 0.125(5) 0.221(13) 0.154(9) -0.044(8) 0.011(6) 0.003(8)
Cl1 0.0550(5) 0.0461(5) 0.0490(5) 0.0038(4) 0.0017(4) 0.0003(4)
O5 0.126(3) 0.090(3) 0.070(2) 0.030(2) 0.022(2) 0.013(3)
O6 0.0604(18) 0.070(2) 0.086(2) -0.0213(18) -0.0081(16) 0.0035(16)
O7 0.135(4) 0.0487(17) 0.082(2) 0.0049(16) -0.002(2) -0.016(2)
O8 0.0534(18) 0.132(4) 0.103(3) -0.021(3) 0.0108(18) 0.002(2)
 
_geom_special_details
;
 All esds (except the esd in the dihedral angle between two l.s. planes)
 are estimated using the full covariance matrix.  The cell esds are taken
 into account individually in the estimation of esds in distances, angles
 and torsion angles; correlations between esds in cell parameters are only
 used when they are defined by crystal symmetry.  An approximate (isotropic)
 treatment of cell esds is used for estimating esds involving l.s. planes.
;
 
loop_
 _geom_bond_atom_site_label_1
 _geom_bond_atom_site_label_2
 _geom_bond_distance
 _geom_bond_site_symmetry_2
 _geom_bond_publ_flag
Cl2_1 O9_1 1.330(6) . ?
Cl2_1 O10_1 1.348(7) . ?
Cl2_1 O12_1 1.356(5) . ?
Cl2_1 O11_1 1.363(8) . ?
Co1 O1 1.862(2) . ?
Co1 N3 1.864(3) . ?
Co1 N2 1.866(3) . ?
Co1 N5 1.942(3) . ?
Co1 N1 1.990(3) . ?
Co1 N4 1.992(3) . ?
O1 O2A 1.399(12) . ?
O1 O2 1.425(5) . ?
O2 C21 1.341(8) . ?
O3 C22 1.384(10) . ?
O3 O4 1.402(12) . ?
O4 C29 1.496(16) . ?
C21 C22 1.477(8) . ?
C21 C23 1.515(7) . ?
C21 H21 0.9900 . ?
C22 H22A 0.9800 . ?
C22 H22B 0.9800 . ?
C23 C28 1.372(9) . ?
C23 C24 1.375(9) . ?
C24 C25 1.355(11) . ?
C24 H24 0.9400 . ?
C25 C26 1.399(12) . ?
C25 H25 0.9400 . ?
C26 C27 1.359(12) . ?
C26 H26 0.9400 . ?
C27 C28 1.378(10) . ?
C27 H27 0.9400 . ?
C28 H28 0.9400 . ?
C29 C30 1.480(9) . ?
C29 C31 1.521(9) . ?
C29 C32 1.536(10) . ?
C30 H30A 0.9700 . ?
C30 H30B 0.9700 . ?
C30 H30C 0.9700 . ?
C31 H31A 0.9700 . ?
C31 H31B 0.9700 . ?
C31 H31C 0.9700 . ?
C32 H32A 0.9700 . ?
C32 H32B 0.9700 . ?
C32 H32C 0.9700 . ?
O2A C21A 1.34(2) . ?
O3A C22A 1.384(17) . ?
O3A O4A 1.394(17) . ?
O4A C29A 1.63(3) . ?
C21A C22A 1.521(17) . ?
C21A C23A 1.54(2) . ?
C21A H21A 0.9900 . ?
C22A H22C 0.9800 . ?
C22A H22D 0.9800 . ?
C23A C28A 1.370(14) . ?
C23A C24A 1.391(15) . ?
C24A C25A 1.387(17) . ?
C24A H24A 0.9400 . ?
C25A C26A 1.418(17) . ?
C25A H25A 0.9400 . ?
C26A C27A 1.382(18) . ?
C26A H26A 0.9400 . ?
C27A C28A 1.398(18) . ?
C27A H27A 0.9400 . ?
C28A H28A 0.9400 . ?
C29A C32A 1.504(10) . ?
C29A C30A 1.508(10) . ?
C29A C31A 1.512(10) . ?
C30A H30D 0.9700 . ?
C30A H30E 0.9700 . ?
C30A H30F 0.9700 . ?
C31A H31D 0.9700 . ?
C31A H31E 0.9700 . ?
C31A H31F 0.9700 . ?
C32A H32D 0.9700 . ?
C32A H32E 0.9700 . ?
C32A H32F 0.9700 . ?
N1 C1 1.335(5) . ?
N1 C5 1.362(5) . ?
N2 C6 1.330(5) . ?
N2 C10 1.347(5) . ?
N3 C15 1.334(5) . ?
N3 C11 1.345(5) . ?
N4 C20 1.331(5) . ?
N4 C16 1.355(5) . ?
C1 C2 1.391(5) . ?
C1 H1 0.9400 . ?
C2 C3 1.362(6) . ?
C2 H2 0.9400 . ?
C3 C4 1.380(6) . ?
C3 H3 0.9400 . ?
C4 C5 1.381(5) . ?
C4 H4 0.9400 . ?
C5 C6 1.479(5) . ?
C6 C7 1.390(6) . ?
C7 C8 1.370(8) . ?
C7 H7 0.9400 . ?
C8 C9 1.364(8) . ?
C8 H8 0.9400 . ?
C9 C10 1.385(6) . ?
C9 H9 0.9400 . ?
C10 C11 1.465(6) . ?
C11 C12 1.385(6) . ?
C12 C13 1.377(7) . ?
C12 H12 0.9400 . ?
C13 C14 1.387(7) . ?
C13 H13 0.9400 . ?
C14 C15 1.387(5) . ?
C14 H14 0.9400 . ?
C15 C16 1.461(5) . ?
C16 C17 1.387(5) . ?
C17 C18 1.383(6) . ?
C17 H17 0.9400 . ?
C18 C19 1.354(6) . ?
C18 H18 0.9400 . ?
C19 C20 1.392(5) . ?
C19 H19 0.9400 . ?
C20 H20 0.9400 . ?
N5 C33 1.121(5) . ?
C33 C34 1.455(6) . ?
C34 H34A 0.9700 . ?
C34 H34B 0.9700 . ?
C34 H34C 0.9700 . ?
N6 C35 1.086(10) . ?
C35 C36 1.459(14) . ?
C36 H36A 0.9700 . ?
C36 H36B 0.9700 . ?
C36 H36C 0.9700 . ?
Cl1 O7 1.414(4) . ?
Cl1 O5 1.416(4) . ?
Cl1 O6 1.428(3) . ?
Cl1 O8 1.444(4) . ?
 
loop_
 _geom_angle_atom_site_label_1
 _geom_angle_atom_site_label_2
 _geom_angle_atom_site_label_3
 _geom_angle
 _geom_angle_site_symmetry_1
 _geom_angle_site_symmetry_3
 _geom_angle_publ_flag
O9_1 Cl2_1 O10_1 108.0(5) . . ?
O9_1 Cl2_1 O12_1 120.2(5) . . ?
O10_1 Cl2_1 O12_1 116.6(5) . . ?
O9_1 Cl2_1 O11_1 108.7(7) . . ?
O10_1 Cl2_1 O11_1 97.0(8) . . ?
O12_1 Cl2_1 O11_1 103.2(6) . . ?
O1 Co1 N3 92.46(12) . . ?
O1 Co1 N2 94.82(11) . . ?
N3 Co1 N2 82.29(13) . . ?
O1 Co1 N5 172.36(11) . . ?
N3 Co1 N5 92.45(12) . . ?
N2 Co1 N5 91.64(13) . . ?
O1 Co1 N1 88.28(11) . . ?
N3 Co1 N1 164.14(12) . . ?
N2 Co1 N1 81.86(12) . . ?
N5 Co1 N1 88.60(12) . . ?
O1 Co1 N4 86.24(11) . . ?
N3 Co1 N4 81.71(12) . . ?
N2 Co1 N4 163.99(13) . . ?
N5 Co1 N4 88.68(12) . . ?
N1 Co1 N4 114.14(12) . . ?
O2A O1 Co1 119.3(5) . . ?
O2 O1 Co1 114.1(2) . . ?
C21 O2 O1 111.2(5) . . ?
C22 O3 O4 105.8(7) . . ?
O3 O4 C29 104.4(9) . . ?
O2 C21 C22 115.5(6) . . ?
O2 C21 C23 114.2(5) . . ?
C22 C21 C23 113.1(4) . . ?
O2 C21 H21 104.1 . . ?
C22 C21 H21 104.1 . . ?
C23 C21 H21 104.1 . . ?
O3 C22 C21 110.6(7) . . ?
O3 C22 H22A 109.5 . . ?
C21 C22 H22A 109.5 . . ?
O3 C22 H22B 109.5 . . ?
C21 C22 H22B 109.5 . . ?
H22A C22 H22B 108.1 . . ?
C28 C23 C24 117.7(5) . . ?
C28 C23 C21 121.3(6) . . ?
C24 C23 C21 120.9(6) . . ?
C25 C24 C23 122.6(8) . . ?
C25 C24 H24 118.7 . . ?
C23 C24 H24 118.7 . . ?
C24 C25 C26 119.7(10) . . ?
C24 C25 H25 120.2 . . ?
C26 C25 H25 120.2 . . ?
C27 C26 C25 117.7(8) . . ?
C27 C26 H26 121.2 . . ?
C25 C26 H26 121.2 . . ?
C26 C27 C28 122.2(8) . . ?
C26 C27 H27 118.9 . . ?
C28 C27 H27 118.9 . . ?
C23 C28 C27 120.0(7) . . ?
C23 C28 H28 120.0 . . ?
C27 C28 H28 120.0 . . ?
C30 C29 O4 104.6(10) . . ?
C30 C29 C31 106.1(12) . . ?
O4 C29 C31 91.0(11) . . ?
C30 C29 C32 103.1(10) . . ?
O4 C29 C32 136.6(11) . . ?
C31 C29 C32 112.5(13) . . ?
C29 C30 H30A 109.5 . . ?
C29 C30 H30B 109.5 . . ?
H30A C30 H30B 109.5 . . ?
C29 C30 H30C 109.5 . . ?
H30A C30 H30C 109.5 . . ?
H30B C30 H30C 109.5 . . ?
C29 C31 H31A 109.5 . . ?
C29 C31 H31B 109.5 . . ?
H31A C31 H31B 109.5 . . ?
C29 C31 H31C 109.5 . . ?
H31A C31 H31C 109.5 . . ?
H31B C31 H31C 109.5 . . ?
C29 C32 H32A 109.5 . . ?
C29 C32 H32B 109.5 . . ?
H32A C32 H32B 109.5 . . ?
C29 C32 H32C 109.5 . . ?
H32A C32 H32C 109.5 . . ?
H32B C32 H32C 109.5 . . ?
C21A O2A O1 114.0(13) . . ?
C22A O3A O4A 165(2) . . ?
O3A O4A C29A 103.3(16) . . ?
O2A C21A C22A 105.8(16) . . ?
O2A C21A C23A 112.4(14) . . ?
C22A C21A C23A 114.9(16) . . ?
O2A C21A H21A 107.8 . . ?
C22A C21A H21A 107.8 . . ?
C23A C21A H21A 107.8 . . ?
O3A C22A C21A 123(2) . . ?
O3A C22A H22C 106.6 . . ?
C21A C22A H22C 106.6 . . ?
O3A C22A H22D 106.6 . . ?
C21A C22A H22D 106.6 . . ?
H22C C22A H22D 106.6 . . ?
C28A C23A C24A 122.0(12) . . ?
C28A C23A C21A 117.7(13) . . ?
C24A C23A C21A 119.3(12) . . ?
C25A C24A C23A 119.8(16) . . ?
C25A C24A H24A 120.1 . . ?
C23A C24A H24A 120.1 . . ?
C24A C25A C26A 116.8(19) . . ?
C24A C25A H25A 121.6 . . ?
C26A C25A H25A 121.6 . . ?
C27A C26A C25A 124(2) . . ?
C27A C26A H26A 118.2 . . ?
C25A C26A H26A 118.2 . . ?
C26A C27A C28A 117(2) . . ?
C26A C27A H27A 121.4 . . ?
C28A C27A H27A 121.4 . . ?
C23A C28A C27A 120.1(19) . . ?
C23A C28A H28A 120.0 . . ?
C27A C28A H28A 120.0 . . ?
C32A C29A C30A 108.6(16) . . ?
C32A C29A C31A 110.2(15) . . ?
C30A C29A C31A 117.7(19) . . ?
C32A C29A O4A 95.1(18) . . ?
C30A C29A O4A 131(2) . . ?
C31A C29A O4A 90.8(14) . . ?
C29A C30A H30D 109.5 . . ?
C29A C30A H30E 109.5 . . ?
H30D C30A H30E 109.5 . . ?
C29A C30A H30F 109.5 . . ?
H30D C30A H30F 109.5 . . ?
H30E C30A H30F 109.5 . . ?
C29A C31A H31D 109.5 . . ?
C29A C31A H31E 109.5 . . ?
H31D C31A H31E 109.5 . . ?
C29A C31A H31F 109.5 . . ?
H31D C31A H31F 109.5 . . ?
H31E C31A H31F 109.5 . . ?
C29A C32A H32D 109.5 . . ?
C29A C32A H32E 109.5 . . ?
H32D C32A H32E 109.5 . . ?
C29A C32A H32F 109.5 . . ?
H32D C32A H32F 109.5 . . ?
H32E C32A H32F 109.5 . . ?
C1 N1 C5 118.0(3) . . ?
C1 N1 Co1 129.3(2) . . ?
C5 N1 Co1 112.7(2) . . ?
C6 N2 C10 123.4(3) . . ?
C6 N2 Co1 119.5(2) . . ?
C10 N2 Co1 117.0(3) . . ?
C15 N3 C11 123.2(3) . . ?
C15 N3 Co1 119.2(3) . . ?
C11 N3 Co1 117.6(3) . . ?
C20 N4 C16 118.7(3) . . ?
C20 N4 Co1 128.8(2) . . ?
C16 N4 Co1 112.4(2) . . ?
N1 C1 C2 122.2(4) . . ?
N1 C1 H1 118.9 . . ?
C2 C1 H1 118.9 . . ?
C3 C2 C1 119.3(4) . . ?
C3 C2 H2 120.4 . . ?
C1 C2 H2 120.4 . . ?
C2 C3 C4 119.6(4) . . ?
C2 C3 H3 120.2 . . ?
C4 C3 H3 120.2 . . ?
C3 C4 C5 118.7(4) . . ?
C3 C4 H4 120.7 . . ?
C5 C4 H4 120.7 . . ?
N1 C5 C4 122.3(4) . . ?
N1 C5 C6 113.9(3) . . ?
C4 C5 C6 123.8(3) . . ?
N2 C6 C7 119.2(4) . . ?
N2 C6 C5 111.9(3) . . ?
C7 C6 C5 128.9(4) . . ?
C8 C7 C6 118.2(5) . . ?
C8 C7 H7 120.9 . . ?
C6 C7 H7 120.9 . . ?
C9 C8 C7 121.7(4) . . ?
C9 C8 H8 119.2 . . ?
C7 C8 H8 119.2 . . ?
C8 C9 C10 118.9(4) . . ?
C8 C9 H9 120.6 . . ?
C10 C9 H9 120.6 . . ?
N2 C10 C9 118.6(4) . . ?
N2 C10 C11 111.8(3) . . ?
C9 C10 C11 129.5(4) . . ?
N3 C11 C12 119.3(4) . . ?
N3 C11 C10 111.3(3) . . ?
C12 C11 C10 129.5(4) . . ?
C13 C12 C11 118.8(4) . . ?
C13 C12 H12 120.6 . . ?
C11 C12 H12 120.6 . . ?
C12 C13 C14 120.7(4) . . ?
C12 C13 H13 119.6 . . ?
C14 C13 H13 119.6 . . ?
C13 C14 C15 118.6(4) . . ?
C13 C14 H14 120.7 . . ?
C15 C14 H14 120.7 . . ?
N3 C15 C14 119.4(4) . . ?
N3 C15 C16 112.0(3) . . ?
C14 C15 C16 128.6(4) . . ?
N4 C16 C17 121.5(3) . . ?
N4 C16 C15 114.6(3) . . ?
C17 C16 C15 123.9(3) . . ?
C18 C17 C16 118.6(4) . . ?
C18 C17 H17 120.7 . . ?
C16 C17 H17 120.7 . . ?
C19 C18 C17 120.0(4) . . ?
C19 C18 H18 120.0 . . ?
C17 C18 H18 120.0 . . ?
C18 C19 C20 118.9(4) . . ?
C18 C19 H19 120.5 . . ?
C20 C19 H19 120.5 . . ?
N4 C20 C19 122.3(4) . . ?
N4 C20 H20 118.9 . . ?
C19 C20 H20 118.9 . . ?
C33 N5 Co1 178.4(3) . . ?
N5 C33 C34 179.5(6) . . ?
C33 C34 H34A 109.5 . . ?
C33 C34 H34B 109.5 . . ?
H34A C34 H34B 109.5 . . ?
C33 C34 H34C 109.5 . . ?
H34A C34 H34C 109.5 . . ?
H34B C34 H34C 109.5 . . ?
N6 C35 C36 177.1(11) . . ?
C35 C36 H36A 109.5 . . ?
C35 C36 H36B 109.5 . . ?
H36A C36 H36B 109.5 . . ?
C35 C36 H36C 109.5 . . ?
H36A C36 H36C 109.5 . . ?
H36B C36 H36C 109.5 . . ?
O7 Cl1 O5 109.4(3) . . ?
O7 Cl1 O6 107.4(2) . . ?
O5 Cl1 O6 111.0(3) . . ?
O7 Cl1 O8 111.6(3) . . ?
O5 Cl1 O8 109.5(3) . . ?
O6 Cl1 O8 107.9(2) . . ?
 
_refine_diff_density_max    2.555
_refine_diff_density_min   -0.731
_refine_diff_density_rms    0.089

_shelx_res_file
;
TITL 1_a.res in P2(1)/n
    1_a.res
    created by SHELXL-2016/6 at 11:30:43 on 07-Sep-2020
REM Old TITL 1 in P2(1)/n
REM SHELXT solution in P2(1)/n
REM R1 0.220,  Rweak 0.009,  Alpha 0.052,  Orientation as input
REM Formula found by SHELXT:  C42 Cl2 Co N3 O6
CELL  0.71073  14.3453  15.2646  18.3031   90.000  100.593   90.000
ZERR    4.000   0.0005   0.0005   0.0007    0.000    0.001    0.000
LATT  1
SYMM 1/2-X, 1/2+Y, 1/2-Z
SFAC  C  H  CL  CO  N  O
UNIT  144  148  8  4  24  48
OMIT 3 2 6
OMIT -3 6 5
OMIT 1 1 5
OMIT 2 6 4
OMIT 1 5 4
OMIT -1 5 4
OMIT -6 2 4
OMIT 2 1 4
OMIT -2 2 3
OMIT 6 1 2
OMIT -1 1 2
OMIT -5 6 1
OMIT -2 5 1
OMIT 6 4 1
OMIT 6 3 1
OMIT -3 3 1
OMIT -4 3 1
OMIT -6 3 1
OMIT -2 2 1
OMIT 7 4 0
OMIT 3 5 5
OMIT 5 2 4
OMIT -4 5 3
OMIT 1 8 2
OMIT -1 7 1
OMIT 4 3 1
OMIT 0 6 0
OMIT 2 4 0
OMIT 3 4 4
OMIT -2 4 4
OMIT -6 0 4
OMIT -2 5 3
OMIT -3 5 3
OMIT 2 4 2
OMIT 2 3 2
OMIT -4 2 2
OMIT -8 0 2
OMIT -1 6 1
OMIT 5 4 1
OMIT -2 4 1
OMIT -2 1 4
OMIT -2 1 3
OMIT -5 1 3
OMIT -1 5 2
OMIT 3 3 2
OMIT 1 3 2
OMIT -2 3 2
OMIT 1 2 2
OMIT 0 4 1
SADI_CLO4 CL2 O9 CL2 O10 CL2 O11 CL2 O12
SADI_CLO4 0.04 O9 O11 O10 O12 O9 O12 O10 O11 O9 O10 O11 O12
SIMU_CLO4 CL2 > O12
RIGU_CLO4 CL2 > O12
SAME_CLO4 CL2 > O12
SIMU 0.04 0.08 1
TEMP -50.150
L.S. 10
PLAN 20
BOND $H
LIST 4
ACTA
FMAP 2
DFIX 1.52 0.01 C29 C30 C29 C31 C29 C32
DFIX 1.52 0.01 C29A C30A C29A C31A C29A C32A
DANG 2.5 C30 C31 C31 C32 C32 C30
DANG 2.5 C30A C31A C31A C32A C32A C30A
DANG 2.3 0.02 O4A C31A
DFIX 1.5 C21A C22A
DFIX 1.4 C22A O3A O3A O4A
EADP C23 C23A
EXYZ C23 C23A
DFIX 1.39 C23A C24A C24A C25A C25A C26A C26A C27A C27A C28A C28A C23A
FLAT C23A > C28A
WGHT    0.121200    6.018500
FVAR       0.21601
RESI CLO4 1
CL2   3    0.599306    0.228813    0.073481    11.00000    0.06735    0.11838 =
         0.07037   -0.01350    0.02632    0.01814
O9    6    0.610270    0.239303    0.003428    11.00000    0.14841    0.34377 =
         0.10406   -0.01467    0.06705   -0.00307
O10   6    0.685157    0.236745    0.117592    11.00000    0.09959    0.45627 =
         0.15575   -0.00573   -0.00455    0.01680
O11   6    0.586744    0.141954    0.085957    11.00000    0.35970    0.11945 =
         0.41057   -0.01179    0.24149    0.01797
O12   6    0.525383    0.267127    0.097824    11.00000    0.13090    0.20637 =
         0.12496    0.01328    0.06520    0.07658
RESI 0
CO1   4    0.543262    0.311410    0.489783    11.00000    0.03632    0.02872 =
         0.03388   -0.00040    0.00416    0.00021
O1    6    0.512359    0.372095    0.570327    11.00000    0.04922    0.03746 =
         0.03599   -0.00052    0.00753    0.00479
part 1 10.7
isor 0.04
delu 0.008
simu 0.02
O2    6    0.575656    0.356797    0.638816    10.70000    0.05936    0.07194 =
         0.05306    0.00032    0.00818   -0.00147
O3    6    0.523723    0.237972    0.793755    10.70000    0.22728    0.09382 =
         0.09953    0.01047    0.06048   -0.03694
O4    6    0.489264    0.161056    0.756390    10.70000    0.21326    0.11644 =
         0.13438    0.01407    0.04905   -0.03992
C21   1    0.528616    0.330753    0.691883    10.70000    0.09505    0.06270 =
         0.03273    0.00813    0.01925    0.03017
AFIX  13
H21   2    0.478986    0.290982    0.665665    10.70000   -1.20000
AFIX   0
C22   1    0.583208    0.275676    0.751070    10.70000    0.06618    0.05399 =
         0.04142    0.00408    0.00252    0.01551
AFIX  23
H22A  2    0.616322    0.229583    0.728670    10.70000   -1.20000
H22B  2    0.630912    0.311619    0.782796    10.70000   -1.20000
AFIX   0
C23   1    0.473452    0.402964    0.721577    10.70000    0.08604    0.06656 =
         0.04911    0.00923    0.02045    0.02369
C24   1    0.519038    0.474988    0.756455    10.70000    0.07323    0.06609 =
         0.07218   -0.00031    0.03445    0.01346
AFIX  43
H24   2    0.585386    0.478442    0.761944    10.70000   -1.20000
AFIX   0
C25   1    0.472101    0.541175    0.783222    10.70000    0.07231    0.07593 =
         0.08746   -0.01037    0.02240    0.01679
AFIX  43
H25   2    0.505895    0.588509    0.808126    10.70000   -1.20000
AFIX   0
C26   1    0.373131    0.538755    0.773632    10.70000    0.07593    0.07579 =
         0.08882   -0.00484    0.03765    0.02414
AFIX  43
H26   2    0.339120    0.583821    0.791934    10.70000   -1.20000
AFIX   0
C27   1    0.327845    0.468985    0.736935    10.70000    0.06854    0.08117 =
         0.07876    0.00516    0.01459    0.02493
AFIX  43
H27   2    0.261255    0.466886    0.728990    10.70000   -1.20000
AFIX   0
C28   1    0.376238    0.401201    0.710971    10.70000    0.07693    0.06420 =
         0.05847    0.00792   -0.00011    0.02411
AFIX  43
H28   2    0.342674    0.353783    0.686010    10.70000   -1.20000
AFIX   0
C29   1    0.420286    0.125326    0.800944    10.70000    0.12453    0.10169 =
         0.09887    0.02421    0.02995    0.00656
C30   1    0.479334    0.074792    0.861324    10.70000    0.08580    0.13009 =
         0.15872    0.05689    0.03568    0.02008
AFIX 137
H30A  2    0.440680    0.030547    0.879423    10.70000   -1.50000
H30B  2    0.505270    0.114021    0.901653    10.70000   -1.50000
H30C  2    0.530758    0.046681    0.842475    10.70000   -1.50000
AFIX   0
C31   1    0.383382    0.059533    0.740108    10.70000    0.18981    0.17144 =
         0.14497   -0.02450    0.05067   -0.04050
AFIX 137
H31A  2    0.316478    0.048997    0.739115    10.70000   -1.50000
H31B  2    0.418083    0.004973    0.749955    10.70000   -1.50000
H31C  2    0.392042    0.082657    0.692446    10.70000   -1.50000
AFIX   0
C32   1    0.341170    0.162178    0.838349    10.70000    0.15469    0.11749 =
         0.15989    0.03484    0.03638    0.06499
AFIX 137
H32A  2    0.312432    0.114852    0.861787    10.70000   -1.50000
H32B  2    0.293398    0.190049    0.801237    10.70000   -1.50000
H32C  2    0.367716    0.204909    0.875646    10.70000   -1.50000
AFIX   0
part 2 10.3
isor 0.04
delu 0.008
simu 0.02
O2A   6    0.430770    0.348589    0.597404    10.30000    0.07493    0.08721 =
         0.06894   -0.01323    0.02676   -0.00896
O3A   6    0.349540    0.240956    0.748996    10.30000    0.14071    0.14301 =
         0.14612    0.02992    0.06365    0.00243
O4A   6    0.344639    0.187264    0.809811    10.30000    0.11807    0.11163 =
         0.14537    0.02822    0.02235    0.01258
C21A  1    0.447360    0.324747    0.668938    10.30000    0.09894    0.07508 =
         0.06884    0.00491    0.02652    0.00561
AFIX  13
H21A  2    0.501811    0.283805    0.676691    10.30000   -1.20000
AFIX   0
C22A  1    0.360077    0.273882    0.680538    10.30000    0.11941    0.10693 =
         0.12427    0.00102    0.05321   -0.01846
AFIX  23
H22C  2    0.305317    0.311912    0.663641    10.30000   -1.20000
H22D  2    0.353933    0.224043    0.646234    10.30000   -1.20000
AFIX   0
C23A  1    0.473452    0.402964    0.721577    10.30000    0.08604    0.06656 =
         0.04911    0.00923    0.02045    0.02369
C24A  1    0.557432    0.400713    0.773546    10.30000    0.09138    0.07994 =
         0.07704    0.00339    0.01739    0.01146
AFIX  43
H24A  2    0.600544    0.354417    0.773151    10.30000   -1.20000
AFIX   0
C25A  1    0.577334    0.466963    0.825918    10.30000    0.08828    0.08821 =
         0.10159   -0.01047    0.01205    0.00508
AFIX  43
H25A  2    0.632927    0.466516    0.862268    10.30000   -1.20000
AFIX   0
C26A  1    0.509795    0.535415    0.822004    10.30000    0.08899    0.08044 =
         0.09484   -0.00310    0.02855    0.00580
AFIX  43
H26A  2    0.524633    0.583747    0.853842    10.30000   -1.20000
AFIX   0
C27A  1    0.423333    0.535009    0.773957    10.30000    0.08806    0.08273 =
         0.08628   -0.00789    0.03030    0.01885
AFIX  43
H27A  2    0.378613    0.579819    0.774865    10.30000   -1.20000
AFIX   0
C28A  1    0.405182    0.465141    0.723942    10.30000    0.09152    0.07968 =
         0.08210    0.00298    0.02023    0.02088
AFIX  43
H28A  2    0.346098    0.460829    0.691920    10.30000   -1.20000
AFIX   0
C29A  1    0.427152    0.114215    0.806726    10.30000    0.10363    0.10245 =
         0.09418    0.00673    0.04772   -0.02117
C30A  1    0.453098    0.031526    0.850893    10.30000    0.07299    0.09288 =
         0.14039    0.00058    0.01455   -0.00499
AFIX 137
H30D  2    0.500219   -0.000669    0.829938    10.30000   -1.50000
H30E  2    0.396969   -0.004452    0.849009    10.30000   -1.50000
H30F  2    0.478792    0.046518    0.902140    10.30000   -1.50000
AFIX   0
C31A  1    0.396111    0.105601    0.723502    10.30000    0.12386    0.14622 =
         0.09255   -0.00442    0.04083   -0.09332
AFIX 137
H31D  2    0.451265    0.096448    0.700710    10.30000   -1.50000
H31E  2    0.363754    0.158715    0.703837    10.30000   -1.50000
H31F  2    0.353402    0.056117    0.712572    10.30000   -1.50000
AFIX   0
C32A  1    0.508295    0.177710    0.824414    10.30000    0.10167    0.10759 =
         0.03921   -0.00178    0.04270   -0.03407
AFIX 137
H32D  2    0.551067    0.169484    0.789641    10.30000   -1.50000
H32E  2    0.542185    0.167460    0.874616    10.30000   -1.50000
H32F  2    0.483983    0.237152    0.820395    10.30000   -1.50000
AFIX   0
part 0
N1    5    0.652614    0.392409    0.492812    11.00000    0.03940    0.03760 =
         0.03627   -0.00328    0.00456   -0.00186
N2    5    0.636136    0.242239    0.547301    11.00000    0.04554    0.03496 =
         0.04043   -0.00028    0.00370    0.00539
N3    5    0.466052    0.216946    0.503678    11.00000    0.04811    0.03106 =
         0.04341   -0.00129    0.01053   -0.00299
N4    5    0.421505    0.356692    0.432019    11.00000    0.03674    0.03924 =
         0.03567   -0.00412    0.00345    0.00012
C1    1    0.655726    0.470501    0.460537    11.00000    0.04861    0.04263 =
         0.04558    0.00185    0.00709   -0.00523
AFIX  43
H1    2    0.599261    0.494584    0.433911    11.00000   -1.20000
AFIX   0
C2    1    0.739707    0.517475    0.464960    11.00000    0.05716    0.05246 =
         0.05266   -0.00241    0.01121   -0.01560
AFIX  43
H2    2    0.739802    0.572204    0.441431    11.00000   -1.20000
AFIX   0
C3    1    0.821786    0.483279    0.503765    11.00000    0.05023    0.07356 =
         0.05429   -0.00971    0.01362   -0.02249
AFIX  43
H3    2    0.879065    0.514233    0.507130    11.00000   -1.20000
AFIX   0
C4    1    0.820359    0.402926    0.538108    11.00000    0.04188    0.07027 =
         0.04881   -0.00589    0.00432   -0.00528
AFIX  43
H4    2    0.876337    0.378508    0.565226    11.00000   -1.20000
AFIX   0
C5    1    0.735014    0.359119    0.531824    11.00000    0.03987    0.04844 =
         0.03858   -0.00650    0.00369    0.00067
C6    1    0.724319    0.272428    0.565451    11.00000    0.04382    0.04708 =
         0.04613   -0.00253    0.00218    0.00759
C7    1    0.792018    0.222590    0.611541    11.00000    0.05478    0.07307 =
         0.06910    0.00747   -0.00629    0.01346
AFIX  43
H7    2    0.854619    0.242828    0.625735    11.00000   -1.20000
AFIX   0
C8    1    0.765091    0.143204    0.635730    11.00000    0.07593    0.07064 =
         0.08174    0.02215   -0.00579    0.02767
AFIX  43
H8    2    0.810214    0.108658    0.666706    11.00000   -1.20000
AFIX   0
C9    1    0.674439    0.113012    0.615998    11.00000    0.07617    0.04999 =
         0.07522    0.01951    0.00990    0.01734
AFIX  43
H9    2    0.657103    0.058453    0.633220    11.00000   -1.20000
AFIX   0
C10   1    0.608376    0.164143    0.570145    11.00000    0.06198    0.03444 =
         0.05083    0.00470    0.01100    0.00779
C11   1    0.507031    0.148612    0.543585    11.00000    0.06066    0.03281 =
         0.05189    0.00053    0.01345    0.00212
C12   1    0.451974    0.077262    0.555248    11.00000    0.08071    0.03607 =
         0.06505    0.00547    0.02259   -0.00450
AFIX  43
H12   2    0.479525    0.028213    0.581883    11.00000   -1.20000
AFIX   0
C13   1    0.356120    0.079466    0.527116    11.00000    0.07929    0.04800 =
         0.08043    0.00075    0.02831   -0.02099
AFIX  43
H13   2    0.317818    0.031792    0.535238    11.00000   -1.20000
AFIX   0
C14   1    0.315480    0.151224    0.486945    11.00000    0.05426    0.05648 =
         0.06919   -0.00531    0.01971   -0.01555
AFIX  43
H14   2    0.250012    0.152812    0.467921    11.00000   -1.20000
AFIX   0
C15   1    0.373542    0.220633    0.475437    11.00000    0.04595    0.04222 =
         0.04688   -0.00819    0.01210   -0.00738
C16   1    0.347989    0.301455    0.433772    11.00000    0.04198    0.04325 =
         0.04132   -0.00726    0.00726   -0.00245
C17   1    0.257380    0.320026    0.395623    11.00000    0.03761    0.06217 =
         0.05639   -0.00761    0.00451   -0.00439
AFIX  43
H17   2    0.206938    0.281228    0.397324    11.00000   -1.20000
AFIX   0
C18   1    0.242791    0.396838    0.355016    11.00000    0.04111    0.07138 =
         0.05798   -0.00430   -0.00399    0.00850
AFIX  43
H18   2    0.181898    0.410787    0.328878    11.00000   -1.20000
AFIX   0
C19   1    0.316258    0.451943    0.352928    11.00000    0.05213    0.05415 =
         0.05148    0.00404   -0.00336    0.00949
AFIX  43
H19   2    0.307067    0.504053    0.325168    11.00000   -1.20000
AFIX   0
C20   1    0.405585    0.430145    0.392558    11.00000    0.04663    0.04380 =
         0.04593    0.00360    0.00008    0.00016
AFIX  43
H20   2    0.456430    0.468652    0.391405    11.00000   -1.20000
AFIX   0
N5    5    0.571384    0.262457    0.398343    11.00000    0.04079    0.04035 =
         0.04288   -0.00507    0.00708   -0.00243
C33   1    0.585947    0.232962    0.345510    11.00000    0.04962    0.04984 =
         0.05084   -0.01097    0.01179   -0.00732
C34   1    0.604368    0.195340    0.276490    11.00000    0.09226    0.09574 =
         0.06152   -0.03097    0.03333   -0.01529
AFIX 137
H34A  2    0.548606    0.201994    0.237922    11.00000   -1.50000
H34B  2    0.619220    0.133607    0.283835    11.00000   -1.50000
H34C  2    0.657554    0.225343    0.261713    11.00000   -1.50000
AFIX   0
N6    5    0.756108    0.109495    0.431151    11.00000    0.13876    0.09110 =
         0.17629    0.00700    0.07051   -0.00649
C35   1    0.832243    0.110507    0.433301    11.00000    0.13237    0.09714 =
         0.09739   -0.01728    0.03766   -0.01516
C36   1    0.933679    0.113444    0.432383    11.00000    0.12472    0.22132 =
         0.15383   -0.04410    0.01099    0.00286
AFIX 137
H36A  2    0.964369    0.062837    0.458444    11.00000   -1.50000
H36B  2    0.960551    0.166537    0.456735    11.00000   -1.50000
H36C  2    0.943556    0.112912    0.381361    11.00000   -1.50000
AFIX   0
CL1   3    0.856758    0.384174    0.785402    11.00000    0.05501    0.04607 =
         0.04899    0.00377    0.00174    0.00030
O5    6    0.867118    0.416442    0.714830    11.00000    0.12592    0.09021 =
         0.06959    0.02955    0.02233    0.01313
O6    6    0.932327    0.413815    0.841953    11.00000    0.06038    0.06981 =
         0.08645   -0.02128   -0.00808    0.00347
O7    6    0.860066    0.291623    0.784912    11.00000    0.13536    0.04870 =
         0.08190    0.00485   -0.00172   -0.01556
O8    6    0.768850    0.415927    0.803387    11.00000    0.05340    0.13203 =
         0.10337   -0.02088    0.01078    0.00164
HKLF 4


REM  1_a.res in P2(1)/n
REM R1 =  0.0680 for    6975 Fo > 4sig(Fo)  and  0.0753 for all    8010 data
REM    648 parameters refined using   1411 restraints

END

WGHT      0.1201      6.1447

REM Highest difference peak  2.555,  deepest hole -0.731,  1-sigma level  0.089
Q1    1   0.5028  0.3036  0.6291  11.00000  0.05    2.55
Q2    1   0.5606  0.1939  0.7678  11.00000  0.05    0.89
Q3    1   0.6590  0.1728  0.1243  11.00000  0.05    0.79
Q4    1   0.4638  0.2177  0.7979  11.00000  0.05    0.75
Q5    1   0.6349  0.3151  0.0933  11.00000  0.05    0.75
Q6    1   0.4771  0.2485  0.7624  11.00000  0.05    0.71
Q7    1   0.5463  0.1630  0.0134  11.00000  0.05    0.69
Q8    1   0.5214  0.2008  0.0798  11.00000  0.05    0.40
Q9    1   0.4456  0.1233  0.8750  11.00000  0.05    0.36
Q10   1   0.3651  0.1517  0.7389  11.00000  0.05    0.34
Q11   1   0.5746  0.3509  0.7008  11.00000  0.05    0.34
Q12   1   0.8452  0.3231  0.7504  11.00000  0.05    0.33
Q13   1   0.4418  0.0416  0.7876  11.00000  0.05    0.32
Q14   1   0.8707  0.4662  0.7534  11.00000  0.05    0.32
Q15   1   0.3664  0.1921  0.6825  11.00000  0.05    0.30
Q16   1   0.3376  0.1772  0.7687  11.00000  0.05    0.29
Q17   1   0.4727  0.3756  0.7181  11.00000  0.05    0.28
Q18   1   0.5555  0.1541  0.5649  11.00000  0.05    0.27
Q19   1   0.4564  0.3544  0.4428  11.00000  0.05    0.27
Q20   1   0.4188  0.0856  0.7381  11.00000  0.05    0.27
;
_shelx_res_checksum   51381

_shelx_hkl_file
;
   2   0   0 1303.77   47.60
  -2   0   0 1328.77   48.00
   3   0   0    0.90    0.40
   3   0   0    1.00    0.30
   3   0   0    1.30    0.30
   3   0   0    1.30    0.30
  -3   0   0    1.40    0.30
  -3   0   0    1.10    0.30
  -3   0   0    1.40    0.40
  -3   0   0    0.60    0.30
   4   0   0  310.47    5.70
   4   0   0  318.07    4.80
   4   0   0  302.47    5.40
  -4   0   0  310.77    5.10
  -4   0   0  307.37    5.70
  -4   0   0  302.27    5.50
   4   0   0  303.97    5.50
   4   0   0  313.47    5.10
  -4   0   0  303.77    5.50
   5   0   0    0.40    0.40
   5   0   0    0.40    0.30
  -5   0   0    0.70    0.40
  -5   0   0    0.50    0.50
  -5   0   0    0.50    0.40
   5   0   0    0.90    0.50
   5   0   0    0.80    0.30
  -5   0   0    1.10    0.30
   5   0   0    0.70    0.20
  -6   0   0    8.20    0.70
  -6   0   0    4.10    0.70
   6   0   0    4.10    0.70
   6   0   0    4.50    0.60
   6   0   0    6.40    0.40
   6   0   0    6.20    0.80
  -6   0   0    6.30    0.80
  -6   0   0    4.50    0.80
  -7   0   0    1.80    0.60
  -7   0   0    2.20    0.60
   7   0   0    3.30    0.80
   7   0   0    2.00    0.50
   7   0   0    1.00    0.50
  -7   0   0    1.80    0.60
   8   0   0   26.00    1.50
  -8   0   0   26.40    1.70
   8   0   0   25.90    1.80
  -8   0   0   29.10    1.30
   8   0   0   26.50    1.60
  -8   0   0   26.10    1.70
  -8   0   0   25.60    1.60
  -9   0   0    1.30    0.70
   9   0   0    0.10    0.50
   9   0   0    0.60    0.60
  -9   0   0    0.00    0.40
  -9   0   0    0.30    0.50
  -9   0   0    0.80    0.70
   9   0   0   -0.10    0.40
 -10   0   0  224.58    6.00
 -10   0   0  227.98    4.90
 -10   0   0  226.58    5.90
  10   0   0  222.48    6.00
  10   0   0  214.88    5.50
 -10   0   0  234.68    5.80
 -11   0   0    2.00    0.60
 -11   0   0    1.30    0.90
  11   0   0    2.00    0.90
 -11   0   0    2.10    1.00
  11   0   0    1.90    0.60
  11   0   0    1.80    0.80
 -11   0   0    0.90    0.80
  11   0   0    1.80    0.80
  12   0   0    1.60    0.70
 -12   0   0    2.30    0.70
  12   0   0    4.10    1.30
 -12   0   0    2.50    1.00
 -12   0   0    1.90    1.00
 -12   0   0    2.30    1.00
  12   0   0    1.80    0.80
  12   0   0    2.10    0.60
  13   0   0    1.30    0.60
 -13   0   0    0.40    0.50
 -13   0   0   -0.50    0.80
  13   0   0    1.10    0.70
 -13   0   0    0.30    0.80
 -13   0   0    1.10    1.00
  13   0   0    0.10    0.80
  13   0   0   -0.50    0.50
 -13   0   0    0.70    0.60
 -14   0   0    7.70    1.50
 -14   0   0    6.40    1.60
  14   0   0    7.10    1.10
 -14   0   0    8.30    1.20
  14   0   0    7.80    1.50
  14   0   0    6.50    1.20
 -14   0   0    8.70    1.60
 -15   0   0    0.30    0.60
 -15   0   0   -0.50    0.80
 -15   0   0    0.80    0.70
  15   0   0   -0.50    0.80
  15   0   0    1.10    0.80
 -15   0   0   -0.60    0.70
  15   0   0   -0.20    0.70
 -15   0   0   -0.40    1.00
  15   0   0    0.50    0.60
  16   0   0    5.10    1.00
 -16   0   0    3.70    0.90
  16   0   0    5.90    1.50
 -16   0   0    4.60    0.90
 -16   0   0    5.20    1.40
 -16   0   0    5.10    1.50
 -16   0   0    3.80    1.60
  16   0   0    4.80    1.30
  16   0   0    5.80    1.60
  17   0   0   -0.70    0.70
  17   0   0   -0.20    0.80
 -17   0   0    0.60    0.60
  17   0   0    1.00    0.70
 -17   0   0    0.20    1.10
 -17   0   0    1.10    1.00
  17   0   0    1.50    1.10
  -2  -1   0   62.09    1.70
   2  -1   0   67.59    1.40
   2  -1   0   65.19    1.30
   2  -1   0   65.39    1.40
   2  -1   0   67.39    1.30
   2  -1   0   64.19    1.40
  -2  -1   0   66.99    1.70
  -2  -1   0   66.79    1.10
  -2  -1   0   66.89    1.60
  -2   1   0   64.19    1.40
  -2   1   0   64.59    1.40
  -2   1   0   65.19    1.10
  -2   1   0   68.79    1.30
  -2   1   0   64.29    1.40
   2   1   0   64.79    1.60
   2   1   0   68.79    1.70
   2   1   0   65.79    1.70
  -2   1   0   66.09    1.30
   2   1   0   66.29    1.50
  -3  -1   0  487.55    8.10
  -3  -1   0  499.55    8.20
   3  -1   0  499.95    7.80
  -3  -1   0  500.15    7.40
   3  -1   0  489.45    7.90
   3  -1   0  509.25    7.80
   3  -1   0  501.25    7.80
  -3  -1   0  476.75    8.20
  -3   1   0  488.05    7.90
   3   1   0  489.25    8.10
   3   1   0  494.35    7.80
  -3   1   0  499.95    7.80
  -3   1   0  488.05    7.80
  -3   1   0  491.25    7.80
   3   1   0  486.15    8.30
   3   1   0  497.75    8.10
  -4  -1   0 1735.73   81.59
   4  -1   0 1708.93   70.39
  -4   1   0 1789.52   71.99
   4   1   0 1764.82   81.09
  -5  -1   0   38.80    1.10
   5  -1   0   38.00    1.40
  -5  -1   0   37.60    1.70
   5  -1   0   38.00    1.40
  -5  -1   0   39.40    1.60
  -5  -1   0   38.00    1.70
   5  -1   0   37.50    1.50
   5  -1   0   37.30    1.20
   5  -1   0   40.00    1.30
   5   1   0   36.20    1.70
  -5   1   0   40.10    1.50
  -5   1   0   39.80    1.40
  -5   1   0   36.40    1.50
   5   1   0   36.80    1.70
   5   1   0   38.30    1.20
   5   1   0   39.40    1.60
  -5   1   0   36.80    1.40
  -6  -1   0  140.29    3.80
  -6  -1   0  145.69    3.80
   6  -1   0  142.19    3.30
   6  -1   0  148.39    3.00
   6  -1   0  141.69    3.10
   6  -1   0  142.99    3.60
   6  -1   0  145.29    3.30
  -6  -1   0  147.99    2.90
  -6  -1   0  141.49    3.60
  -6   1   0  143.09    3.40
   6   1   0  137.39    3.80
   6   1   0  145.79    3.60
   6   1   0  146.89    3.00
  -6   1   0  149.39    3.60
  -6   1   0  144.79    3.20
  -6   1   0  139.69    3.40
   7  -1   0   40.30    1.70
   7  -1   0   42.20    1.40
  -7  -1   0   39.80    2.10
  -7  -1   0   41.20    1.90
   7  -1   0   44.70    2.00
  -7  -1   0   38.40    2.00
   7  -1   0   40.80    1.70
  -7  -1   0   40.20    1.40
  -7   1   0   39.20    1.80
  -7   1   0   44.80    1.60
   7   1   0   39.40    1.30
   7   1   0   39.50    1.80
   7   1   0   41.00    1.90
   7   1   0   39.40    2.00
  -7   1   0   41.00    1.80
  -7   1   0   39.10    1.70
   8  -1   0   11.50    1.10
  -8  -1   0   10.30    1.20
   8  -1   0   12.30    0.90
   8  -1   0   13.00    1.10
  -8  -1   0   12.60    0.90
   8  -1   0   12.20    1.40
  -8  -1   0    7.90    1.00
  -8  -1   0   11.10    1.20
   8   1   0   13.50    1.50
   8   1   0    9.80    1.10
  -8   1   0   12.10    1.00
  -8   1   0   11.10    1.30
  -8   1   0   13.00    1.20
  -8   1   0   11.40    1.20
   8   1   0    8.40    1.10
   8   1   0   11.10    0.80
  -9  -1   0    0.00    0.50
  -9  -1   0    0.20    0.70
  -9  -1   0    0.60    0.40
   9  -1   0    0.40    0.50
   9  -1   0    0.40    0.50
  -9  -1   0    1.20    0.70
   9  -1   0    1.90    0.70
   9  -1   0    0.60    0.40
   9   1   0    0.10    0.50
   9   1   0    0.60    0.40
  -9   1   0    0.50    0.60
  -9   1   0    0.70    0.60
   9   1   0    0.00    0.50
  -9   1   0    1.20    0.60
  -9   1   0    0.30    0.40
   9   1   0    0.30    0.60
 -10  -1   0    7.80    0.90
  10  -1   0    8.00    1.30
 -10  -1   0    7.60    1.30
  10  -1   0    5.90    1.00
  10  -1   0    5.70    0.80
 -10  -1   0    5.80    1.10
 -10  -1   0    5.70    1.20
  10  -1   0    8.40    1.20
  10   1   0    6.80    1.00
 -10   1   0    7.60    1.00
  10   1   0    6.80    0.60
 -10   1   0    8.00    1.20
  10   1   0    4.70    0.90
 -10   1   0    9.60    1.40
 -10   1   0    8.20    1.30
  10   1   0    6.20    1.20
  11  -1   0    0.50    0.70
 -11  -1   0    0.00    0.80
  11  -1   0    0.00    0.60
  11  -1   0    1.00    0.60
  11  -1   0    1.50    0.70
 -11  -1   0    0.80    0.50
 -11  -1   0   -0.20    0.60
 -11  -1   0    0.10    0.80
 -11   1   0    1.10    0.60
 -11   1   0    0.90    0.70
  11   1   0   -0.60    0.50
 -11   1   0    0.90    0.70
  11   1   0    0.00    0.60
  11   1   0    0.10    0.90
 -11   1   0   -0.40    0.50
 -11   1   0    0.80    0.80
 -12  -1   0   27.10    1.50
  12  -1   0   27.20    2.20
  12  -1   0   24.30    1.50
 -12  -1   0   26.70    2.30
  12  -1   0   27.30    1.90
 -12  -1   0   26.30    2.20
  12  -1   0   27.30    1.90
 -12  -1   0   23.00    2.30
 -12   1   0   26.40    1.50
  12   1   0   23.60    1.90
 -12   1   0   26.70    2.10
  12   1   0   29.90    2.20
 -12   1   0   28.60    1.80
  12   1   0   25.50    2.30
 -12   1   0   25.30    2.20
 -12   1   0   23.90    2.10
 -13  -1   0    0.20    0.80
  13  -1   0    0.00    0.60
 -13  -1   0    0.80    1.00
 -13  -1   0    1.20    1.00
  13  -1   0   -0.20    0.80
  13  -1   0   -1.00    0.60
  13  -1   0   -0.30    0.60
  13  -1   0    0.40    0.60
  13   1   0    0.20    0.70
  13   1   0    0.00    0.90
 -13   1   0    1.90    1.00
 -13   1   0    0.50    0.60
 -13   1   0    0.80    0.90
  13   1   0   -0.20    0.50
 -13   1   0    0.10    0.80
 -14  -1   0   -1.10    0.80
 -14  -1   0    0.00    0.50
 -14  -1   0    0.40    0.80
  14  -1   0    0.20    0.60
 -14  -1   0    0.50    0.50
  14  -1   0   -0.10    0.60
  14  -1   0   -0.90    0.60
  14  -1   0    0.30    0.90
 -14  -1   0    0.60    1.00
  14   1   0   -0.40    0.70
 -14   1   0    1.20    0.70
  14   1   0   -0.80    0.60
 -14   1   0    0.70    0.90
  14   1   0    0.40    0.50
 -14   1   0    0.40    0.50
 -14   1   0   -0.80    0.70
 -14   1   0    0.80    0.80
 -15  -1   0    8.10    1.90
 -15  -1   0    5.30    1.40
 -15  -1   0    6.10    1.30
  15  -1   0    4.50    1.00
 -15  -1   0    5.10    1.40
  15  -1   0    6.60    1.40
  15  -1   0    4.90    1.20
 -15  -1   0    6.00    1.10
  15  -1   0    3.70    1.30
 -15   1   0    4.60    0.90
 -15   1   0    5.40    1.50
 -15   1   0    5.60    1.50
 -15   1   0    4.80    1.00
  15   1   0    3.20    1.30
  15   1   0    3.80    0.90
  15   1   0    5.10    1.20
 -15   1   0    3.20    1.20
  16  -1   0   15.30    2.00
  16  -1   0   22.40    2.20
 -16  -1   0   15.90    2.40
 -16  -1   0   16.00    1.30
  16  -1   0   17.70    2.30
 -16  -1   0   21.80    2.70
  16  -1   0   17.10    1.60
  16   1   0   13.90    2.20
 -16   1   0   17.30    1.50
 -16   1   0   17.00    2.20
 -16   1   0   14.60    2.10
 -16   1   0   17.30    1.70
 -16   1   0   17.30    2.50
  16   1   0   17.90    1.60
 -17  -1   0    1.00    1.10
  17  -1   0    0.60    1.10
  17  -1   0    0.50    0.80
  17  -1   0   -0.20    0.70
 -17  -1   0    0.60    0.60
  17  -1   0    1.50    1.10
 -17  -1   0    1.10    1.20
 -17   1   0    1.50    1.10
  17   1   0    1.30    0.70
 -17   1   0    2.30    1.40
 -17   1   0    0.80    1.10
  17   1   0    1.90    1.20
 -17   1   0    1.40    0.70
  17   1   0   -0.20    0.90
   0  -2   0 2991.40   65.99
   0   2   0 3037.10   67.19
   1  -2   0  249.68    4.10
  -1  -2   0  244.48    4.00
   1  -2   0  244.28    4.00
  -1  -2   0  247.78    3.80
   1  -2   0  256.97    4.10
  -1  -2   0  252.47    4.20
   1  -2   0  242.98    4.10
   1  -2   0  245.68    4.10
  -1  -2   0  246.68    4.30
  -1   2   0  253.07    4.10
  -1   2   0  257.07    4.10
  -1   2   0  243.28    4.00
  -1   2   0  256.07    4.30
   1   2   0  245.68    4.30
  -1   2   0  254.47    4.10
   1   2   0  239.28    4.10
  -1   2   0  247.98    4.10
   1   2   0  253.97    4.50
   2   2   0  860.51   13.50
   3  -2   0  709.73   10.60
   3  -2   0  713.73   11.10
  -3  -2   0  700.23   11.30
   3   2   0  718.43   11.60
  -3   2   0  712.43   10.90
  -3   2   0  710.43   10.70
   3   2   0  704.33   11.30
   3   2   0  701.63   11.30
   3   2   0  688.13   11.50
  -3   2   0  733.23   10.70
  -3   2   0  710.13   10.80
  -3   2   0  711.13   11.10
   4  -2   0   45.90    1.40
   4  -2   0   48.30    1.40
   4  -2   0   42.90    1.20
  -4  -2   0   43.40    1.00
   4  -2   0   43.60    1.40
   4  -2   0   43.40    1.30
  -4  -2   0   46.00    1.80
   4  -2   0   44.20    1.40
  -4   2   0   43.00    1.40
   4   2   0   44.30    1.50
   4   2   0   44.50    1.80
   4   2   0   40.40    1.60
   4   2   0   43.20    1.70
  -4   2   0   43.50    1.30
  -4   2   0   44.40    1.30
  -4   2   0   40.60    1.40
   5  -2   0   15.80    0.90
   5  -2   0   16.20    1.00
  -5  -2   0   17.30    1.20
  -5  -2   0   18.00    1.30
   5  -2   0   15.50    0.80
   5  -2   0   16.30    0.90
   5  -2   0   16.30    0.90
  -5  -2   0   15.10    1.20
  -5  -2   0   16.00    0.60
   5  -2   0   16.20    0.90
   5   2   0   15.00    1.10
  -5   2   0   17.20    0.90
   5   2   0   24.70    2.10
  -5   2   0   15.60    0.90
  -5   2   0   15.80    0.90
   5   2   0   16.70    1.00
  -5   2   0   17.40    1.00
  -5   2   0   14.90    0.90
   5   2   0   18.00    1.30
  -6  -2   0  106.59    4.50
   6  -2   0  126.19    3.10
   6  -2   0  128.89    2.80
  -6  -2   0  122.29    3.60
   6  -2   0  127.49    2.90
   6  -2   0  131.39    3.10
   6  -2   0  123.19    3.00
   6  -2   0  129.19    3.00
  -6  -2   0  129.19    3.50
  -6  -2   0  125.99    2.50
  -6   2   0  127.69    3.20
   6   2   0  126.89    3.40
   6   2   0  128.09    3.40
  -6   2   0  125.49    3.00
   6   2   0  129.09    3.70
   6   2   0  130.49    3.10
  -6   2   0  118.49    3.00
  -6   2   0  128.49    3.10
  -7  -2   0  408.96    6.70
  -7  -2   0  419.36    8.40
   7  -2   0  400.36    7.10
   7  -2   0  406.16    7.40
  -7  -2   0  407.56    8.10
   7  -2   0  405.46    7.60
   7  -2   0  396.46    7.40
  -7  -2   0  399.06    8.40
   7  -2   0  410.56    7.70
   7  -2   0  416.06    7.50
  -7   2   0  422.16    7.60
  -7   2   0  405.96    7.70
   7   2   0  415.06    7.30
  -7   2   0  418.96    7.50
   7   2   0  408.06    8.00
  -7   2   0  420.96    7.50
   7   2   0  406.56    7.90
   7   2   0  409.46    8.40
   8  -2   0    0.80    0.50
   8  -2   0    0.80    0.50
  -8  -2   0    0.90    0.60
   8  -2   0    0.50    0.40
  -8  -2   0    0.90    0.40
   8  -2   0    0.70    0.50
   8  -2   0    1.60    0.50
  -8  -2   0    0.90    0.50
  -8  -2   0    1.60    0.80
   8   2   0    1.40    0.70
   8   2   0    1.40    0.50
  -8   2   0    1.30    0.50
  -8   2   0    0.90    0.60
  -8   2   0    1.60    0.60
  -8   2   0    0.90    0.40
   8   2   0    1.10    0.60
   8   2   0    1.50    0.80
  -8   2   0    0.30    0.50
   9  -2   0  215.98    5.00
   9  -2   0  216.58    5.00
   9  -2   0  222.48    5.40
   9  -2   0  220.88    4.60
  -9  -2   0  214.88    5.50
  -9  -2   0  222.58    6.00
  -9  -2   0  219.58    4.30
   9  -2   0  221.08    5.00
  -9  -2   0  216.48    5.80
  -9   2   0  220.58    5.20
  -9   2   0  220.08    4.60
   9   2   0  224.08    6.00
  -9   2   0  216.58    5.10
   9   2   0  207.08    5.40
   9   2   0  212.08    5.40
  -9   2   0  215.98    4.90
  -9   2   0  218.28    5.30
   9   2   0  213.48    4.50
  10  -2   0    0.50    0.50
  10  -2   0    0.40    0.50
  10  -2   0    0.70    0.60
 -10  -2   0    0.00    0.70
 -10  -2   0    0.80    0.50
  10  -2   0    1.20    0.70
 -10  -2   0    0.10    0.70
 -10  -2   0    0.50    0.70
 -10   2   0    1.00    0.50
 -10   2   0    0.40    0.50
 -10   2   0    0.10    0.60
 -10   2   0   -0.10    0.60
 -10   2   0   -0.60    0.50
  10   2   0    0.20    0.50
  10   2   0    0.50    0.50
  10   2   0    0.90    0.70
 -11  -2   0    3.80    1.20
  11  -2   0    1.80    0.80
 -11  -2   0    1.60    0.60
  11  -2   0    2.30    0.80
  11  -2   0    2.80    0.80
  11  -2   0    3.20    1.00
 -11  -2   0    2.70    1.00
  11  -2   0    2.60    0.70
 -11  -2   0    2.60    1.00
 -11   2   0    4.30    1.10
  11   2   0    4.00    1.20
 -11   2   0    3.10    0.70
 -11   2   0    2.10    0.90
  11   2   0    1.70    0.70
 -11   2   0    1.90    0.70
  11   2   0    1.80    0.60
  11   2   0    1.30    0.80
 -11   2   0    1.20    0.80
 -12  -2   0   40.30    1.70
 -12  -2   0   45.30    2.80
  12  -2   0   40.00    1.90
 -12  -2   0   36.90    2.70
  12  -2   0   38.50    2.20
  12  -2   0   39.30    2.50
  12  -2   0   37.90    2.20
  12  -2   0   40.90    2.30
 -12  -2   0   41.00    2.90
  12   2   0   38.20    1.50
 -12   2   0   36.40    2.40
 -12   2   0   38.00    2.50
 -12   2   0   39.70    2.10
  12   2   0   38.70    2.50
 -12   2   0   37.80    2.30
  12   2   0   38.50    2.40
  12   2   0   37.80    2.80
  13  -2   0   39.70    2.30
  13  -2   0   41.50    2.70
 -13  -2   0   36.30    2.80
  13  -2   0   40.40    2.30
 -13  -2   0   38.90    2.80
  13  -2   0   46.90    2.60
  13  -2   0   41.30    2.10
 -13  -2   0   40.10    3.10
 -13  -2   0   41.90    1.90
  13   2   0   38.40    2.40
 -13   2   0   42.10    2.70
 -13   2   0   41.70    2.70
 -13   2   0   42.80    2.30
 -13   2   0   38.50    2.50
  13   2   0   36.40    2.90
 -13   2   0   37.40    2.00
 -14  -2   0    0.40    1.00
  14  -2   0    1.20    0.90
 -14  -2   0    0.30    0.90
  14  -2   0    0.80    0.70
  14  -2   0    0.40    0.70
 -14  -2   0    2.10    1.30
  14  -2   0    3.10    1.10
 -14  -2   0    0.60    0.50
 -14   2   0    0.40    0.90
 -14   2   0    0.40    0.60
 -14   2   0    0.20    0.90
  14   2   0   -0.20    0.90
 -14   2   0    0.80    0.90
  14   2   0    1.60    0.80
 -14   2   0    0.70    0.70
 -15  -2   0    0.50    0.90
 -15  -2   0    0.30    0.90
  15  -2   0   -0.40    0.60
  15  -2   0    0.00    0.60
  15  -2   0    1.10    1.10
 -15  -2   0    0.30    0.50
  15  -2   0   -0.10    0.70
 -15   2   0   -0.50    0.60
 -15   2   0    0.70    1.00
 -15   2   0    0.20    0.90
 -15   2   0   -1.30    0.80
 -15   2   0    0.70    0.60
  15   2   0    0.50    0.90
  15   2   0   -0.30    0.80
  15   2   0    0.60    0.60
  16  -2   0    3.90    1.00
 -16  -2   0    5.50    1.50
 -16  -2   0    2.40    1.20
  16  -2   0    4.50    1.40
  16  -2   0    4.20    1.20
 -16  -2   0    3.10    0.70
 -16   2   0    5.30    1.50
 -16   2   0    4.60    1.10
 -16   2   0    4.10    0.90
 -16   2   0    5.10    1.50
  16   2   0    1.30    1.40
  16   2   0    2.90    1.50
  16   2   0    4.30    0.90
 -16   2   0    4.90    1.50
  17  -2   0    3.20    1.20
  17  -2   0    2.00    1.10
  17  -2   0    1.80    0.90
 -17  -2   0    0.80    1.00
 -17  -2   0    1.10    1.20
 -17   2   0    4.10    1.30
 -17   2   0    2.70    1.20
 -17   2   0    4.30    1.00
 -17   2   0    0.90    1.20
  17   2   0    3.20    0.90
  17   2   0    1.00    1.30
   0  -3   0    0.40    0.30
   0  -3   0    0.10    0.20
   0  -3   0    0.30    0.20
   0  -3   0    0.10    0.30
   0   3   0    0.40    0.20
   0   3   0    0.20    0.20
   0   3   0    0.20    0.20
   0   3   0    0.20    0.30
   0   3   0    0.20    0.20
   0   3   0    0.10    0.30
   1  -3   0   38.40    1.20
   1  -3   0   39.10    1.20
  -1  -3   0   40.20    1.00
  -1  -3   0   37.60    1.20
  -1  -3   0   38.70    0.90
   1  -3   0   37.80    1.20
  -1  -3   0   39.70    1.20
   1  -3   0   38.60    1.20
   1  -3   0   37.60    0.70
   1  -3   0   37.20    1.10
  -1  -3   0   37.60    1.10
  -1   3   0   40.90    1.20
  -1   3   0   38.80    1.00
  -1   3   0   38.80    0.80
  -1   3   0   40.00    0.80
  -1   3   0   38.90    1.20
   1   3   0   39.60    1.20
  -1   3   0   38.70    1.40
   1   3   0   38.50    1.10
   1   3   0   40.10    1.30
  -1   3   0   39.30    1.10
   1   3   0   39.00    0.90
  -1   3   0   38.10    1.10
  -1   3   0   39.70    1.20
  -2  -3   0 4158.18  122.29
   2   3   0 4314.17  126.39
  -3  -3   0  874.01   13.80
   3  -3   0  880.71   12.80
   3  -3   0  882.81   13.50
   3  -3   0  865.81   12.80
  -3  -3   0  863.31   14.00
  -3   3   0  885.71   13.40
  -3   3   0  878.21   13.60
  -3   3   0  867.01   13.40
  -3   3   0  862.01   12.90
   3   3   0  866.11   14.10
  -3   3   0  902.31   12.90
   3   3   0  866.61   14.10
   3   3   0  870.31   14.20
   3   3   0  841.52   13.80
   4  -3   0  508.15    8.30
  -4  -3   0  508.05    9.10
   4  -3   0  513.45    8.40
  -4  -3   0  509.75    7.50
   4  -3   0  503.95    8.50
   4  -3   0  502.15    8.40
  -4   3   0  501.65    8.00
   4   3   0  514.05    8.90
  -4   3   0  496.45    8.40
  -4   3   0  519.75    8.10
  -4   3   0  503.65    8.30
  -4   3   0  524.55    8.60
  -4   3   0  513.25    7.90
  -4   3   0  507.85    8.30
  -4   3   0  508.65    8.40
   4   3   0  506.95    8.80
   4   3   0  487.35    9.10
  -4   3   0  505.45    8.30
   4   3   0  516.45    9.20
  -5  -3   0   77.19    2.50
   5  -3   0   66.59    1.90
   5  -3   0   82.59    2.10
   5  -3   0   83.09    2.20
   5  -3   0   76.09    2.20
  -5  -3   0   78.59    3.30
   5  -3   0   80.59    2.20
   5  -3   0   79.49    1.90
  -5  -3   0   79.79    1.50
   5   3   0   82.29    2.80
  -5   3   0   80.79    2.10
   5   3   0   83.79    2.50
  -5   3   0   77.49    2.30
  -5   3   0   79.19    1.90
  -5   3   0   81.49    2.20
   5   3   0   74.09    2.50
  -5   3   0   79.69    2.00
  -5   3   0   81.49    1.70
  -5   3   0   73.89    2.00
   5   3   0   77.29    2.60
  -6  -3   0   37.70    1.90
  -6  -3   0   38.30    1.00
   6  -3   0   38.10    1.40
   6  -3   0   42.10    1.60
   6  -3   0   38.60    1.60
  -6  -3   0   36.90    2.00
   6  -3   0   38.70    1.60
   6  -3   0   38.40    1.50
   6  -3   0   39.10    1.50
  -6   3   0   38.80    1.60
   6   3   0   40.50    2.00
   6   3   0   39.10    2.10
   6   3   0   38.80    1.80
  -6   3   0   37.40    1.50
   6   3   0   38.00    1.70
  -6   3   0   36.70    1.40
  -6   3   0   38.80    1.50
  -6   3   0   38.80    1.50
   7  -3   0  249.58    5.20
  -7  -3   0  253.27    4.20
  -7  -3   0  243.78    6.00
   7  -3   0  252.87    5.20
   7  -3   0  246.68    4.90
  -7  -3   0  233.48    5.80
   7  -3   0  247.08    5.10
   7  -3   0  256.27    5.00
  -7  -3   0  252.27    6.20
  -7   3   0  250.67    5.00
  -7   3   0  249.28    5.00
   7   3   0  254.97    5.70
   7   3   0  253.27    6.10
   7   3   0  247.28    5.70
  -7   3   0  250.07    5.20
  -7   3   0  241.48    5.10
  -7   3   0  249.68    5.10
   7   3   0  251.67    5.30
   8  -3   0   44.90    1.70
  -8  -3   0   43.60    1.30
   8  -3   0   46.10    2.00
  -8  -3   0   44.20    2.30
  -8  -3   0   44.90    2.40
   8  -3   0   44.10    1.90
   8  -3   0   47.00    1.80
  -8  -3   0   38.90    2.40
   8  -3   0   47.60    1.90
  -8   3   0   44.00    1.90
   8   3   0   41.40    2.10
  -8   3   0   45.80    1.80
  -8   3   0   43.60    1.90
   8   3   0   44.10    1.90
   8   3   0   47.80    2.30
   8   3   0   47.20    2.50
  -8   3   0   43.00    1.90
  -9  -3   0   63.59    2.80
  -9  -3   0   66.29    3.10
   9  -3   0   64.59    2.20
  -9  -3   0   64.69    1.70
   9  -3   0   61.99    2.40
   9  -3   0   62.99    2.50
   9  -3   0   64.49    2.30
   9  -3   0   64.09    2.40
  -9  -3   0   63.39    3.10
   9   3   0   61.69    2.70
  -9   3   0   66.09    2.40
   9   3   0   63.29    2.30
   9   3   0   63.59    2.70
  -9   3   0   61.59    2.80
   9   3   0   60.29    3.10
  -9   3   0   62.99    2.20
  -9   3   0   63.79    2.50
  -9   3   0   61.79    2.40
  10  -3   0    3.70    0.80
 -10  -3   0    2.00    1.00
 -10  -3   0    4.60    0.60
  10  -3   0    3.90    0.90
  10  -3   0    3.30    0.80
  10  -3   0    3.50    0.80
 -10  -3   0    3.70    1.10
  10  -3   0    4.10    0.90
 -10  -3   0    3.70    1.00
 -10   3   0    3.90    0.90
  10   3   0    4.50    0.80
  10   3   0    3.70    1.00
 -10   3   0    3.50    0.90
 -10   3   0    3.70    0.80
 -10   3   0    3.80    0.90
  10   3   0    3.30    1.10
  10   3   0    3.10    0.90
 -10   3   0    2.80    0.80
  11  -3   0   76.79    2.90
  11  -3   0   77.39    3.10
 -11  -3   0   73.99    2.40
  11  -3   0   74.79    2.80
  11  -3   0   79.79    2.70
 -11  -3   0   80.99    3.80
  11  -3   0   78.99    3.10
 -11  -3   0   80.49    3.60
 -11   3   0   82.29    3.20
 -11   3   0   81.59    3.20
 -11   3   0   84.39    3.00
 -11   3   0   81.49    3.10
  11   3   0   76.69    2.60
  11   3   0   83.19    3.90
  11   3   0   80.79    3.40
  11   3   0   77.89    3.30
 -11   3   0   80.89    3.20
  12  -3   0    2.30    0.80
 -12  -3   0    2.80    1.10
  12  -3   0    4.20    1.00
  12  -3   0    2.00    0.70
 -12  -3   0    1.10    0.90
  12  -3   0    3.20    1.00
 -12  -3   0    2.60    0.60
  12  -3   0    2.10    0.80
 -12   3   0    2.50    1.00
 -12   3   0    2.90    0.80
 -12   3   0    2.40    0.80
  12   3   0    1.40    0.80
  12   3   0    2.70    1.20
  12   3   0    2.20    0.60
 -12   3   0    3.40    0.90
  12   3   0    2.00    1.10
 -12   3   0    1.40    1.00
  13  -3   0    4.80    1.00
 -13  -3   0    4.00    1.30
 -13  -3   0    4.90    0.80
 -13  -3   0    6.70    1.70
  13  -3   0    5.60    1.20
  13  -3   0    4.90    1.20
  13  -3   0    6.50    1.20
  13   3   0    3.60    1.30
 -13   3   0    6.20    1.20
  13   3   0    6.50    1.30
  13   3   0    6.10    0.90
 -13   3   0    4.40    1.20
 -13   3   0    6.70    1.40
 -13   3   0    4.50    1.10
 -13   3   0    4.50    0.90
  14  -3   0    0.80    0.90
  14  -3   0    0.90    0.60
  14  -3   0   -0.70    0.70
  14  -3   0   -1.00    0.60
 -14  -3   0    0.70    1.40
 -14  -3   0   -1.20    0.80
 -14   3   0   -1.20    0.50
  14   3   0   -0.60    0.40
 -14   3   0    0.40    0.90
 -14   3   0    1.10    0.80
 -14   3   0   -0.40    0.70
  14   3   0    0.70    0.70
 -14   3   0    0.50    0.60
  14   3   0    0.10    1.00
 -15  -3   0    5.00    1.50
  15  -3   0    3.60    0.90
 -15  -3   0    6.00    1.70
  15  -3   0    6.40    1.20
  15  -3   0    4.80    1.20
  15  -3   0    6.40    1.10
  15  -3   0    5.40    1.40
  15   3   0    1.40    1.20
 -15   3   0    4.90    1.20
 -15   3   0    7.80    1.60
 -15   3   0    6.50    1.50
 -15   3   0    5.90    1.10
 -15   3   0    6.40    2.20
  16  -3   0    0.20    0.90
 -16  -3   0    1.40    1.00
 -16  -3   0   -0.40    1.00
  16  -3   0    1.40    1.00
 -16  -3   0    0.60    0.50
  16  -3   0    0.30    0.80
  16  -3   0    1.80    0.90
 -16   3   0    3.90    1.30
  16   3   0    1.70    1.00
 -16   3   0   -0.60    0.90
  16   3   0    1.40    0.70
 -16   3   0    2.10    1.10
  16   3   0    0.60    1.10
 -16   3   0    0.30    0.70
 -17  -3   0   -0.10    1.00
 -17  -3   0    0.50    0.50
  17  -3   0    0.50    0.80
 -17  -3   0   -0.40    1.10
  17  -3   0    0.00    1.00
  17   3   0    4.00    1.60
 -17   3   0    0.30    0.70
 -17   3   0    0.40    1.00
 -17   3   0   -0.20    0.80
 -17   3   0    0.60    1.20
 -17   3   0   -0.10    1.00
  17   3   0   -0.30    0.60
   0  -4   0  248.98    4.50
   0  -4   0  245.18    4.40
   0  -4   0  256.47    4.60
   0  -4   0  262.17    4.40
   0  -4   0  257.97    4.00
   0   4   0  248.78    4.30
   0   4   0  256.77    4.00
   0   4   0  249.48    5.20
   0   4   0  248.78    4.50
   0   4   0  259.87    4.40
   0   4   0  257.67    4.40
   1  -4   0   96.69    2.20
  -1  -4   0   98.19    2.20
   1  -4   0  100.49    1.80
   1  -4   0   85.29    1.70
  -1  -4   0   93.79    2.30
  -1  -4   0   93.99    1.90
  -1  -4   0   94.79    2.20
   1  -4   0   91.89    2.20
  -1  -4   0   97.29    1.70
   1  -4   0   90.99    2.10
   1   4   0   97.49    1.70
  -1   4   0   96.79    2.20
   1   4   0   98.29    2.30
  -1   4   0   95.19    2.60
  -1   4   0   99.39    1.80
   1   4   0   94.19    2.20
   1   4   0   92.59    2.70
  -1   4   0   97.49    1.90
   1   4   0   93.19    1.90
   1   4   0   93.79    2.10
  -1   4   0   90.69    2.20
  -1   4   0   96.29    2.30
  -1   4   0   93.29    2.20
  -1   4   0   96.39    1.70
  -1   4   0   98.09    2.20
  -2  -4   0   75.49    1.80
   2  -4   0   77.19    1.90
   2  -4   0   78.79    2.00
  -2  -4   0   77.79    2.10
  -2  -4   0   77.99    1.70
  -2  -4   0   76.99    2.20
   2  -4   0   79.69    2.00
   2  -4   0   78.59    2.00
   2  -4   0   79.09    2.00
  -2  -4   0   75.79    1.50
  -2   4   0   80.49    2.00
  -2   4   0   78.09    2.20
   2   4   0   78.59    2.30
  -2   4   0   81.09    2.00
  -2   4   0   75.79    1.90
   2   4   0   74.79    2.10
  -2   4   0   77.29    2.00
  -2   4   0   76.89    2.00
   2   4   0   78.99    2.50
   3  -4   0   12.50    0.70
  -3  -4   0   13.40    0.40
  -3  -4   0   11.80    0.90
   3  -4   0   13.00    0.80
   3  -4   0   13.20    0.90
  -3  -4   0   12.70    1.00
   3  -4   0   12.10    0.80
   3  -4   0   12.60    0.90
  -3  -4   0   13.30    0.70
   3   4   0   13.60    1.10
  -3   4   0   11.90    0.80
  -3   4   0   14.00    0.80
  -3   4   0   13.20    0.80
  -3   4   0   13.60    0.90
   3   4   0   12.40    1.00
   3   4   0   11.50    0.90
  -3   4   0   11.30    0.80
  -3   4   0   12.90    0.90
  -3   4   0   12.00    0.80
   4  -4   0   96.59    2.50
   4  -4   0   90.99    2.50
   4  -4   0   95.39    2.40
   4  -4   0   90.69    1.80
   4  -4   0   89.99    2.40
  -4  -4   0   90.39    2.70
   4  -4   0   95.39    1.70
  -4  -4   0   91.69    2.90
  -4   4   0   95.79    2.30
  -4   4   0   95.09    2.40
  -4   4   0   96.29    1.80
   4   4   0   91.89    3.00
  -4   4   0   90.59    2.30
  -4   4   0   89.19    1.80
  -4   4   0   93.99    2.50
   4   4   0   90.59    2.90
   4   4   0   93.79    2.90
  -4   4   0   92.89    2.50
  -4   4   0   92.49    2.30
   4   4   0   90.89    2.70
  -4   4   0   90.99    2.30
   5  -4   0  270.27    4.50
  -5  -4   0  263.17    5.60
   5  -4   0  267.17    5.20
   5  -4   0  262.27    5.20
  -5  -4   0  254.17    5.80
   5  -4   0  260.27    5.30
   5  -4   0  260.27    5.10
  -5   4   0  259.17    4.60
  -5   4   0  262.27    5.30
  -5   4   0  259.57    5.00
  -5   4   0  253.77    5.00
  -5   4   0  262.67    5.10
   5   4   0  258.97    5.70
  -5   4   0  266.07    4.60
   5   4   0  261.47    5.60
   5   4   0  274.27    6.00
  -5   4   0  267.97    4.80
  -5   4   0  263.07    5.00
  -5   4   0  270.37    5.20
   5   4   0  270.17    6.00
  -6  -4   0   12.10    0.50
   6  -4   0   14.00    1.10
   6  -4   0   10.80    1.00
  -6  -4   0   11.90    1.20
   6  -4   0    9.90    0.90
   6  -4   0   12.50    1.00
  -6  -4   0   11.80    1.30
   6   4   0   11.50    1.40
  -6   4   0   11.00    0.80
  -6   4   0   12.60    1.00
  -6   4   0   12.70    1.00
  -6   4   0   12.30    0.80
  -6   4   0   12.50    0.90
  -6   4   0   11.40    1.00
   6   4   0   13.70    1.50
  -6   4   0   12.40    0.70
  -6   4   0   11.70    0.90
   6   4   0   12.10    1.20
   6   4   0   10.20    1.10
  -7  -4   0  216.58    3.50
  -7  -4   0  220.68    5.70
   7  -4   0  213.58    4.40
   7  -4   0  217.68    5.90
   7  -4   0  209.98    4.80
   7  -4   0  218.48    4.70
   7  -4   0  216.28    4.60
  -7   4   0  214.18    4.90
   7   4   0  215.98    5.10
   7   4   0  218.08    5.40
  -7   4   0  218.68    4.70
  -7   4   0  219.88    4.40
   7   4   0  215.98    5.30
   7   4   0  221.28    5.70
  -7   4   0  216.78    4.70
  -7   4   0  214.48    4.50
   8  -4   0    9.30    1.10
  -8  -4   0    5.60    0.90
   8  -4   0   11.70    1.20
   8  -4   0   11.10    1.10
   8  -4   0   10.20    1.00
   8  -4   0   10.10    1.00
  -8  -4   0    7.30    1.10
  -8  -4   0   10.00    0.50
  -8   4   0    9.80    1.60
   8   4   0   10.00    1.40
  -8   4   0   10.20    1.10
   8   4   0    9.50    1.30
   8   4   0   10.80    1.80
  -8   4   0    9.50    1.10
  -8   4   0    9.50    1.00
  -8   4   0   10.30    1.00
   8   4   0   10.40    1.20
   9  -4   0   31.60    1.70
  -9  -4   0   32.40    1.00
   9  -4   0   30.40    1.60
  -9  -4   0   30.80    2.10
  -9  -4   0   31.10    2.20
   9  -4   0   33.00    1.60
   9  -4   0   30.70    1.80
   9  -4   0   30.60    1.80
  -9   4   0   29.50    1.60
   9   4   0   33.50    2.40
  -9   4   0   31.60    1.80
   9   4   0   33.20    1.90
  -9   4   0   29.30    1.70
  -9   4   0   33.10    1.70
   9   4   0   33.70    2.10
   9   4   0   30.00    2.00
  -9   4   0   30.90    1.60
  10  -4   0   59.09    2.30
  10  -4   0   60.99    2.60
  10  -4   0   59.99    2.50
  10  -4   0   64.39    2.50
 -10  -4   0   64.49    3.10
 -10  -4   0   61.19    3.20
 -10  -4   0   63.49    1.60
 -10   4   0   56.19    2.50
 -10   4   0   60.39    2.40
  10   4   0   60.79    2.90
 -10   4   0   63.29    2.60
  10   4   0   60.79    3.30
 -10   4   0   57.09    2.40
 -10   4   0   57.49    2.40
  10   4   0   61.79    2.50
  10   4   0   63.89    2.90
  11  -4   0   10.90    1.40
 -11  -4   0    7.80    1.40
  11  -4   0   11.30    1.20
  11  -4   0    8.00    1.20
 -11  -4   0   10.10    1.80
 -11  -4   0   11.60    0.80
  11  -4   0   13.00    1.50
 -11   4   0   15.60    1.50
 -11   4   0   12.80    1.60
 -11   4   0   12.30    1.40
  11   4   0   11.90    1.40
 -11   4   0   12.40    1.40
 -11   4   0   12.50    1.30
  11   4   0   12.00    1.90
  11   4   0   12.40    1.70
  11   4   0   10.60    1.60
  12  -4   0   15.60    1.40
  12  -4   0   15.10    1.60
 -12  -4   0   14.30    1.90
  12  -4   0   17.80    1.50
  12  -4   0   15.90    1.80
 -12  -4   0   15.80    2.20
  12  -4   0   15.60    1.60
  12   4   0   19.30    2.20
 -12   4   0   16.80    1.60
 -12   4   0   17.50    1.80
  12   4   0   17.00    2.10
 -12   4   0   17.20    1.50
  12   4   0   17.40    1.50
 -12   4   0   14.90    1.50
  12   4   0   15.10    2.10
 -12   4   0   15.40    1.60
  13  -4   0    1.80    0.80
  13  -4   0    1.60    0.80
  13  -4   0    3.70    0.90
 -13  -4   0    2.30    1.10
 -13  -4   0    1.30    0.90
  13  -4   0    1.30    0.90
  13  -4   0    2.00    0.80
  13   4   0    1.70    1.20
 -13   4   0    1.60    0.80
 -13   4   0    3.30    1.10
  13   4   0    1.50    0.70
 -13   4   0    1.50    0.90
 -13   4   0    1.60    0.90
 -13   4   0    3.40    0.90
  13   4   0    2.30    1.00
  14  -4   0    7.40    1.40
 -14  -4   0   10.80    2.00
  14  -4   0    7.00    1.20
  14  -4   0   10.20    1.50
  14  -4   0    7.30    1.20
 -14   4   0   10.40    1.60
  14   4   0   10.30    1.20
 -14   4   0    8.00    1.30
  14   4   0    7.40    1.80
 -14   4   0   10.40    1.70
 -14   4   0    9.30    1.40
 -14   4   0    9.50    1.60
  14   4   0   10.70    2.10
  15  -4   0   24.40    2.30
 -15  -4   0   24.00    2.70
  15  -4   0   25.10    2.20
  15  -4   0   22.40    1.90
  15  -4   0   24.60    2.00
 -15  -4   0   21.70    4.00
 -15   4   0   21.80    1.80
  15   4   0   16.20    2.30
 -15   4   0   20.20    2.10
 -15   4   0   25.70    2.30
 -15   4   0   22.00    2.30
  15   4   0   23.50    1.50
  16  -4   0    2.70    1.00
  16  -4   0    2.50    1.00
 -16  -4   0    2.20    1.40
  16  -4   0    3.10    1.00
  16  -4   0    2.80    1.20
 -16  -4   0    2.90    1.30
 -16  -4   0    2.20    0.60
  16   4   0    4.50    1.70
 -16   4   0    3.50    1.20
 -16   4   0    1.50    1.10
 -16   4   0    2.60    0.90
 -16   4   0    1.50    1.10
 -16   4   0    3.70    1.10
 -17  -4   0    7.00    1.90
 -17  -4   0    6.10    0.80
  17  -4   0    6.00    1.50
  17  -4   0    6.10    1.30
  17  -4   0    6.60    1.50
 -17   4   0    8.40    1.30
 -17   4   0    7.30    1.50
  17   4   0    2.80    1.50
 -17   4   0    9.20    2.00
   0  -5   0    2.00    0.40
   0  -5   0    4.10    0.40
   0  -5   0    2.30    0.40
   0   5   0    4.00    0.80
   0   5   0    2.40    0.40
   0   5   0    2.50    0.40
   0   5   0    2.20    0.30
   1  -5   0  212.78    4.10
  -1  -5   0  207.58    3.80
  -1  -5   0  209.68    4.10
   1  -5   0  214.28    4.20
   1  -5   0  219.38    3.60
   1  -5   0  212.18    4.10
  -1  -5   0  214.08    3.40
  -1  -5   0  208.78    4.00
  -1  -5   0  214.68    4.20
   1   5   0  224.48    5.00
   1   5   0  215.68    3.50
  -1   5   0  210.98    4.10
  -1   5   0  214.18    4.10
   1   5   0  206.08    4.00
   1   5   0  210.18    4.10
  -1   5   0  218.98    4.80
  -1   5   0  219.18    3.70
  -1   5   0  212.18    3.70
  -1   5   0  212.98    4.20
  -1   5   0  215.88    3.60
   1   5   0  213.48    3.80
   1   5   0  218.18    4.30
  -1   5   0  209.08    4.10
  -1   5   0  215.08    4.20
  -2  -5   0   30.50    1.40
  -2  -5   0   30.50    1.30
  -2  -5   0   30.40    0.90
   2  -5   0   33.70    1.30
   2  -5   0   30.20    1.30
  -2  -5   0   32.80    1.20
  -2  -5   0   31.50    0.90
   2  -5   0   30.40    1.20
   2  -5   0   32.30    1.30
  -2   5   0   30.30    1.50
  -2   5   0   30.10    1.10
  -2   5   0   31.20    1.20
  -2   5   0   29.90    1.30
   2   5   0   33.20    1.50
  -2   5   0   30.60    1.20
   2   5   0   30.60    1.30
  -2   5   0   29.60    1.30
  -2   5   0   28.90    1.30
   2   5   0   31.60    1.70
  -3  -5   0    2.30    0.60
   3  -5   0    1.70    0.50
   3  -5   0    2.60    0.50
   3  -5   0    3.90    0.60
   3  -5   0    2.10    0.40
  -3  -5   0    3.30    0.50
  -3  -5   0    3.60    0.50
  -3  -5   0    3.30    0.30
   3  -5   0    2.60    0.50
  -3  -5   0    3.40    0.70
   3   5   0    1.30    0.40
  -3   5   0    2.30    0.50
   3   5   0    2.00    0.70
  -3   5   0    1.80    0.50
  -3   5   0    1.80    0.40
  -3   5   0    1.80    0.50
  -3   5   0    2.00    0.50
  -3   5   0    2.60    0.50
  -3   5   0    1.10    0.40
   3   5   0    1.90    0.50
   4  -5   0    4.50    0.70
  -4  -5   0    4.30    0.50
   4  -5   0    4.70    0.70
  -4  -5   0    4.60    0.20
  -4  -5   0    4.80    0.90
   4  -5   0    3.50    0.60
  -4  -5   0    3.70    0.70
   4  -5   0    4.10    0.60
  -4   5   0    5.30    0.70
   4   5   0    6.20    1.00
  -4   5   0    5.30    0.70
   4   5   0    5.60    0.90
   4   5   0    3.90    0.90
  -4   5   0    4.20    0.60
  -4   5   0    4.60    0.60
  -4   5   0    3.80    0.60
   4   5   0    4.70    0.90
  -4   5   0    3.90    0.60
  -4   5   0    5.90    0.70
  -5  -5   0  115.49    3.60
  -5  -5   0  116.89    3.40
   5  -5   0  119.99    3.10
   5  -5   0  118.69    3.00
   5  -5   0  112.69    3.10
  -5   5   0  117.09    3.10
  -5   5   0  115.59    2.90
  -5   5   0  116.19    3.20
  -5   5   0  118.89    3.00
  -5   5   0  123.39    3.00
   5   5   0  111.59    3.70
  -5   5   0  121.69    3.00
   5   5   0  115.59    3.60
  -5   5   0  120.69    2.30
   5   5   0  116.79    3.40
   5   5   0  121.59    3.70
  -5   5   0  113.29    2.30
  -5   5   0  120.19    2.90
  -6  -5   0  125.99    4.00
   6  -5   0  127.59    3.30
   6  -5   0  131.19    3.40
  -6  -5   0  131.69    3.80
   6  -5   0  102.29    4.00
   6  -5   0  129.69    2.50
   6   5   0  128.89    4.10
  -6   5   0  133.29    3.00
  -6   5   0  133.29    3.50
  -6   5   0  129.99    3.20
  -6   5   0  126.29    3.30
   6   5   0  127.29    4.00
   6   5   0  127.69    3.70
   6   5   0  125.59    3.90
  -6   5   0  130.59    3.20
  -6   5   0  128.29    2.70
  -6   5   0  128.39    3.20
  -6   5   0  131.19    2.70
   7  -5   0   30.10    1.60
   7  -5   0   31.00    1.60
   7  -5   0   31.40    1.20
  -7  -5   0   34.30    2.20
   7  -5   0   31.20    1.70
   7  -5   0   32.50    1.60
  -7   5   0   32.30    1.30
   7   5   0   30.30    2.60
   7   5   0   33.90    2.00
  -7   5   0   31.80    1.50
  -7   5   0   33.50    1.30
  -7   5   0   34.30    1.20
   7   5   0   31.50    1.90
  -7   5   0   34.20    1.50
  -7   5   0   32.60    1.60
  -7   5   0   33.80    1.60
   7   5   0   31.80    2.10
   8  -5   0   51.59    1.70
   8  -5   0   50.09    2.10
   8  -5   0   51.59    2.30
   8  -5   0   51.59    2.20
  -8  -5   0   48.40    2.70
   8  -5   0   53.29    2.10
  -8  -5   0   51.99    2.60
   8   5   0   50.79    2.80
   8   5   0   54.69    2.70
  -8   5   0   49.80    2.10
   8   5   0   53.49    2.50
  -8   5   0   52.19    2.10
  -8   5   0   52.09    2.10
   8   5   0   55.79    2.60
  -8   5   0   48.60    2.20
  -8   5   0   52.99    1.80
  -9  -5   0  118.59    4.10
   9  -5   0  118.99    3.70
   9  -5   0  116.09    3.00
   9  -5   0  117.99    3.40
   9  -5   0  117.69    3.50
  -9  -5   0  117.39    4.40
   9  -5   0  120.59    3.60
   9  -5   0  117.29    3.20
   9   5   0  120.39    3.90
  -9   5   0  117.49    3.40
   9   5   0  114.89    4.40
  -9   5   0  117.59    3.20
  -9   5   0  121.89    3.20
   9   5   0  120.59    4.10
   9   5   0  118.39    4.20
  -9   5   0  114.19    3.40
  -9   5   0  120.99    3.50
  -9   5   0  117.19    3.70
 -10  -5   0   22.20    2.10
  10  -5   0   22.10    1.60
  10  -5   0   24.60    1.40
  10  -5   0   20.70    1.60
 -10  -5   0   19.70    2.10
  10  -5   0   22.80    1.70
  10  -5   0   22.30    1.50
 -10   5   0   23.00    1.60
  10   5   0   22.90    2.30
 -10   5   0   22.90    1.80
 -10   5   0   21.30    1.50
 -10   5   0   22.10    1.60
 -10   5   0   25.10    1.50
  10   5   0   21.40    2.00
 -10   5   0   20.30    1.60
  10   5   0   21.40    1.80
  10   5   0   23.40    2.00
 -11  -5   0  165.38    5.70
  11  -5   0  162.68    4.60
 -11  -5   0  166.18    5.50
  11  -5   0  176.58    4.60
  11  -5   0  165.08    4.40
  11  -5   0  174.88    4.90
  11  -5   0  159.18    4.10
  11   5   0  172.78    6.00
  11   5   0  169.08    5.40
 -11   5   0  168.18    4.50
 -11   5   0  164.58    4.50
 -11   5   0  157.18    4.40
 -11   5   0  172.48    4.40
  11   5   0  171.88    4.80
  11   5   0  172.48    5.40
 -11   5   0  163.88    4.70
 -11   5   0  169.68    4.90
  12  -5   0    8.10    1.20
 -12  -5   0    6.20    1.40
 -12  -5   0   10.50    1.90
  12  -5   0    5.00    1.10
  12  -5   0    8.20    1.30
  12  -5   0    7.20    1.10
  12  -5   0    5.60    1.10
  12   5   0    4.50    1.20
  12   5   0    8.30    1.30
 -12   5   0    7.10    1.10
 -12   5   0    6.70    1.10
  12   5   0    5.60    1.30
  12   5   0    7.20    1.70
 -12   5   0    7.10    1.30
 -12   5   0    6.90    1.10
 -12   5   0    6.90    1.30
  13  -5   0   -0.50    0.50
  13  -5   0   -0.90    0.60
  13  -5   0   -0.70    0.70
 -13  -5   0    0.30    0.80
  13  -5   0    0.20    0.70
 -13  -5   0    1.20    0.90
  13  -5   0    0.30    0.70
 -13   5   0   -0.80    0.70
 -13   5   0   -0.90    0.50
  13   5   0    0.60    0.80
 -13   5   0    0.50    0.70
  13   5   0    0.10    0.80
 -13   5   0    0.60    0.70
  13   5   0    0.90    1.20
 -13   5   0    0.10    0.70
  13   5   0   -0.60    0.50
  14  -5   0    1.50    0.80
  14  -5   0    2.60    1.00
 -14  -5   0    4.70    2.20
  14  -5   0    2.40    0.90
  14  -5   0    2.80    1.00
 -14  -5   0    2.50    1.10
  14  -5   0    4.50    1.10
 -14   5   0    1.20    0.80
 -14   5   0    1.10    1.00
 -14   5   0    2.10    1.00
 -14   5   0    1.70    0.90
 -14   5   0    1.90    0.90
  14   5   0    2.50    1.00
  14   5   0    0.40    1.20
  15  -5   0    2.30    0.90
 -15  -5   0    2.90    1.40
 -15  -5   0    2.40    1.30
  15  -5   0    2.80    1.10
  15  -5   0    2.40    0.90
  15  -5   0    2.80    1.00
  15   5   0    1.50    1.20
  15   5   0    1.70    0.70
 -15   5   0    0.70    0.80
 -15   5   0    1.10    1.20
 -15   5   0    1.90    1.20
 -15   5   0    2.00    1.00
  15   5   0    2.00    1.10
  16  -5   0    7.60    1.50
 -16  -5   0    8.50    1.80
  16  -5   0    7.80    1.40
  16  -5   0    7.90    1.60
  16  -5   0    7.70    1.40
  16   5   0    6.80    2.00
  16   5   0    8.20    1.10
 -16   5   0    6.90    1.40
 -16   5   0    8.10    1.50
 -16   5   0    9.70    1.70
 -16   5   0    9.60    1.50
  17  -5   0    1.20    0.90
 -17  -5   0    0.20    1.20
  17  -5   0    0.80    0.90
 -17   5   0   -1.10    0.90
 -17   5   0    0.40    0.90
 -17   5   0    0.10    0.90
  17   5   0    0.10    0.50
   0  -6   0  298.37    5.60
   0  -6   0  292.67    5.50
   0  -6   0  292.77    5.30
   0  -6   0  284.07    5.10
   0  -6   0  297.87    5.20
   0   6   0  290.27    5.30
   0   6   0  307.47    6.10
   0   6   0  293.67    5.30
   0   6   0  291.47    6.40
   0   6   0  280.57    4.70
   0   6   0  295.67    5.60
   0   6   0  288.77    5.60
  -1  -6   0    3.40    0.60
   1  -6   0    4.20    0.50
  -1  -6   0    2.50    0.50
   1  -6   0    3.40    0.70
  -1  -6   0    2.70    0.50
   1  -6   0    3.10    0.60
   1  -6   0    2.80    0.50
  -1  -6   0    2.80    0.30
  -1  -6   0    2.90    0.50
  -1   6   0    3.50    0.60
  -1   6   0    3.40    0.50
   1   6   0    3.20    0.30
  -1   6   0    2.90    0.50
  -1   6   0    2.90    0.70
  -1   6   0    3.20    0.60
   1   6   0    3.30    0.60
   1   6   0    2.30    0.60
  -1   6   0    3.20    0.40
  -1   6   0    3.60    0.60
  -1   6   0    2.90    0.40
   1   6   0    2.60    0.50
   1   6   0    4.10    0.60
   1   6   0    3.40    0.50
  -2  -6   0   51.09    1.20
   2  -6   0   48.90    1.70
   2  -6   0   51.09    1.80
  -2  -6   0   50.99    1.70
   2  -6   0   48.40    1.80
  -2  -6   0   50.79    1.80
  -2  -6   0   51.39    1.90
  -2  -6   0   51.69    1.40
  -2   6   0   47.50    1.70
  -2   6   0   54.49    2.20
   2   6   0   50.69    2.00
  -2   6   0   50.49    1.50
   2   6   0   49.20    2.30
   2   6   0   51.79    1.80
  -2   6   0   50.99    1.20
  -2   6   0   49.70    1.10
  -2   6   0   47.00    1.70
  -2   6   0   49.10    1.80
  -2   6   0   52.39    1.70
  -2   6   0   51.89    1.70
   3  -6   0  138.79    3.40
  -3  -6   0  138.29    3.10
  -3  -6   0  134.19    2.50
   3  -6   0  132.09    3.30
   3  -6   0  135.89    3.30
  -3  -6   0  134.79    2.70
   3  -6   0  140.69    3.20
  -3  -6   0  132.29    3.60
  -3  -6   0  137.29    3.40
   3  -6   0  139.19    3.40
   3   6   0  137.99    3.70
  -3   6   0  130.99    3.20
   3   6   0  134.59    3.40
  -3   6   0  137.79    3.70
  -3   6   0  138.79    3.40
   3   6   0  141.19    4.20
  -3   6   0  137.79    3.20
  -3   6   0  138.99    3.40
  -3   6   0  134.49    3.30
  -3   6   0  131.29    3.30
  -3   6   0  136.39    3.10
  -4  -6   0  322.57    6.80
   4  -6   0  318.77    6.30
   4  -6   0  324.77    6.00
   4  -6   0  319.97    6.20
  -4  -6   0  320.77    5.80
   4  -6   0  319.27    6.30
  -4  -6   0  315.47    5.00
  -4  -6   0  326.37    5.80
  -4  -6   0  323.27    6.50
   4  -6   0  315.77    6.30
  -4   6   0  316.27    6.30
  -4   6   0  323.77    6.10
   4   6   0  320.17    6.90
  -4   6   0  322.97    6.20
  -4   6   0  338.97    6.60
  -4   6   0  326.67    6.20
  -4   6   0  323.17    6.10
  -4   6   0  321.67    6.30
   4   6   0  325.57    7.30
   4   6   0  315.57    6.50
  -5  -6   0  424.06    8.60
   5  -6   0  402.46    7.70
   5  -6   0  409.46    7.90
  -5  -6   0  425.76    7.20
  -5  -6   0  422.86    8.20
   5   6   0  394.66    9.60
  -5   6   0  428.76    7.90
  -5   6   0  431.06    7.70
  -5   6   0  429.66    7.90
  -5   6   0  427.96    8.00
   5   6   0  418.26    8.80
  -5   6   0  414.56    7.60
  -5   6   0  424.16    7.70
   5   6   0  407.76    8.80
  -5   6   0  419.56    7.70
   5   6   0  415.56    8.20
   6  -6   0    5.00    0.80
   6  -6   0    4.90    0.80
  -6  -6   0    8.30    2.20
  -6  -6   0    6.90    1.10
   6   6   0    3.90    1.10
  -6   6   0    5.10    0.80
  -6   6   0    4.30    0.80
   6   6   0    3.40    0.80
  -6   6   0    5.00    0.80
  -6   6   0    6.50    1.20
  -6   6   0    4.60    0.50
  -6   6   0    5.80    0.80
   6   6   0    4.40    1.00
  -6   6   0    6.60    0.50
   6   6   0    3.00    0.60
   7  -6   0  136.79    2.60
  -7  -6   0  127.19    4.30
  -7  -6   0  124.09    4.00
   7  -6   0  123.29    3.60
   7  -6   0  126.09    3.60
   7  -6   0  131.59    3.60
   7  -6   0  130.09    3.60
   7  -6   0  129.29    2.60
   7   6   0  124.89    4.10
  -7   6   0  126.69    3.40
  -7   6   0  131.89    2.80
  -7   6   0  119.99    3.40
   7   6   0  131.09    4.40
   7   6   0  135.29    4.30
  -7   6   0  129.49    3.10
  -7   6   0  129.09    2.80
  -7   6   0  127.39    3.70
   7   6   0  129.49    4.40
  -7   6   0  127.49    3.40
   8  -6   0   19.10    1.50
  -8  -6   0   19.20    1.80
   8  -6   0   21.20    1.00
   8  -6   0   20.30    1.50
   8  -6   0   21.10    1.50
  -8  -6   0   20.20    1.90
   8  -6   0   18.30    0.90
   8  -6   0   18.40    1.50
  -8   6   0   20.70    1.30
   8   6   0   18.40    1.90
  -8   6   0   20.20    1.00
   8   6   0   19.00    1.70
   8   6   0   20.50    1.90
  -8   6   0   20.00    1.50
  -8   6   0   19.20    1.10
  -8   6   0   19.40    1.30
   8   6   0   18.90    2.30
  -8   6   0   19.20    1.50
  -8   6   0   19.80    1.40
  -8   6   0   18.80    1.10
   9  -6   0   57.89    2.40
   9  -6   0   55.69    1.90
  -9  -6   0   53.89    3.00
   9  -6   0   54.99    1.80
  -9  -6   0   53.69    2.90
   9  -6   0   58.39    2.60
   9  -6   0   56.69    2.40
   9  -6   0   54.19    2.50
   9   6   0   58.29    3.20
   9   6   0   50.89    2.90
   9   6   0   61.99    3.00
  -9   6   0   51.89    2.80
  -9   6   0   51.39    2.50
  -9   6   0   52.09    2.20
   9   6   0   55.89    2.80
  -9   6   0   57.89    2.00
  -9   6   0   54.19    2.00
  -9   6   0   55.69    2.40
  10  -6   0   15.80    1.10
 -10  -6   0   11.50    1.70
  10  -6   0   16.00    1.50
 -10  -6   0   18.30    2.30
  10  -6   0   14.60    1.60
 -10   6   0   17.90    1.50
 -10   6   0   16.20    1.60
 -10   6   0   15.80    1.50
 -10   6   0   16.10    1.20
  10   6   0   17.20    1.80
 -10   6   0   15.30    1.50
 -10   6   0   15.20    1.20
  10   6   0   17.70    2.20
  10   6   0   17.00    2.20
  10   6   0   15.70    1.90
  11  -6   0    3.90    0.90
 -11  -6   0    6.30    1.60
 -11  -6   0    5.10    1.20
  11  -6   0    6.00    0.90
  11  -6   0    5.60    1.20
  11  -6   0    5.90    0.90
  11  -6   0    6.40    1.10
 -11   6   0    5.40    0.90
 -11   6   0    4.70    1.10
 -11   6   0    4.10    0.90
 -11   6   0    6.10    1.20
  11   6   0    5.50    1.20
 -11   6   0    4.50    1.00
  11   6   0    5.00    1.30
  11   6   0    7.20    1.70
  11   6   0    5.80    1.30
  12  -6   0    3.20    1.10
  12  -6   0    2.60    0.90
  12  -6   0    2.40    0.80
 -12  -6   0    0.90    1.10
  12  -6   0    2.70    0.80
 -12  -6   0    1.30    1.10
  12  -6   0    2.90    0.80
 -12   6   0    4.00    1.00
  12   6   0    1.40    0.90
 -12   6   0    3.20    0.90
 -12   6   0    2.10    0.80
 -12   6   0    2.00    0.80
  12   6   0    1.80    1.20
  12   6   0    2.40    0.90
 -12   6   0    5.40    1.20
  13  -6   0    3.40    1.00
  13  -6   0    2.30    1.00
 -13  -6   0    5.10    1.50
 -13  -6   0    3.50    1.40
  13  -6   0    2.60    0.80
  13  -6   0    3.20    1.00
  13  -6   0    3.20    0.80
 -13   6   0    3.40    1.10
 -13   6   0    3.10    0.90
 -13   6   0    2.20    0.80
  13   6   0    2.30    1.10
 -13   6   0    2.00    1.00
  13   6   0    3.50    1.00
  13   6   0    2.40    1.20
 -13   6   0    2.70    0.90
  13   6   0    3.10    1.20
 -14  -6   0   12.60    2.40
  14  -6   0   13.20    1.40
 -14  -6   0   16.60    2.50
  14  -6   0   12.90    1.90
  14  -6   0   13.30    1.60
  14  -6   0   13.60    1.80
  14  -6   0   14.90    1.70
  14   6   0    8.80    2.00
 -14   6   0   14.50    1.90
 -14   6   0   14.30    1.60
  14   6   0   13.30    1.60
 -14   6   0   12.50    1.60
 -14   6   0   14.60    1.70
 -15  -6   0   11.60    2.00
  15  -6   0   14.00    1.80
  15  -6   0   12.80    1.60
 -15  -6   0   11.50    2.20
  15  -6   0   13.20    1.60
  15  -6   0   15.20    2.10
 -15   6   0   12.20    1.80
 -15   6   0   15.30    2.10
  15   6   0   13.90    1.70
 -15   6   0   12.40    2.10
  15   6   0   23.80    3.20
 -15   6   0   13.90    1.70
  16  -6   0    2.00    0.90
  16  -6   0   -0.30    0.90
  16  -6   0    0.40    0.70
 -16  -6   0    0.50    1.10
  16  -6   0    0.60    0.80
 -16   6   0    0.30    0.80
 -16   6   0    0.20    0.80
 -16   6   0    0.50    0.80
  16   6   0    0.70    0.70
  16   6   0   -0.20    1.10
 -16   6   0    0.40    1.00
   0  -7   0    8.20    0.70
   0  -7   0    6.90    0.90
   0   7   0    9.30    0.80
   0   7   0    7.80    0.70
  -1  -7   0   63.79    2.10
  -1  -7   0   64.29    1.80
   1  -7   0   62.69    2.10
  -1  -7   0   65.49    2.00
  -1  -7   0   64.49    2.10
  -1  -7   0   65.39    1.40
   1  -7   0   64.19    2.00
   1  -7   0   65.99    2.20
   1  -7   0   68.39    1.70
   1   7   0   64.59    2.10
   1   7   0   64.09    2.80
   1   7   0   65.19    2.00
  -1   7   0   66.19    2.20
  -1   7   0   67.19    2.10
   1   7   0   64.99    1.40
  -1   7   0   63.99    1.80
  -1   7   0   64.09    2.20
   1   7   0   61.89    1.80
  -1   7   0   63.59    2.00
   1   7   0   63.49    2.20
  -1   7   0   65.99    1.60
  -1   7   0   66.19    2.70
  -1   7   0   65.99    1.70
   2  -7   0   86.89    2.50
  -2  -7   0   89.59    2.70
   2  -7   0   92.49    2.70
  -2  -7   0   90.19    2.60
  -2  -7   0   85.69    2.50
  -2  -7   0   87.49    1.80
  -2  -7   0   87.99    2.10
   2  -7   0   92.09    2.60
   2   7   0   82.89    2.70
  -2   7   0   88.29    1.80
  -2   7   0   84.49    2.60
  -2   7   0   93.69    2.60
   2   7   0   88.09    2.60
  -2   7   0   81.89    2.60
  -2   7   0   90.29    3.20
  -2   7   0   90.89    2.60
  -2   7   0   89.49    1.90
  -2   7   0   94.59    2.60
  -2   7   0   89.29    2.20
   3  -7   0    3.70    0.80
  -3  -7   0    2.40    0.60
  -3  -7   0    3.80    0.80
  -3  -7   0    4.10    0.50
   3  -7   0    5.40    0.90
   3  -7   0    2.80    0.60
  -3  -7   0    4.30    0.50
  -3  -7   0    3.40    0.60
   3  -7   0    2.50    0.60
  -3   7   0    3.20    0.80
  -3   7   0    3.80    0.70
  -3   7   0    4.30    0.80
   3   7   0    3.40    0.80
  -3   7   0    4.00    0.70
  -3   7   0    4.80    0.70
   3   7   0    3.50    0.60
  -3   7   0    4.70    0.70
   3   7   0    5.00    1.00
  -3   7   0    4.50    0.70
  -4  -7   0  223.18    4.50
  -4  -7   0  223.48    5.10
  -4  -7   0  223.78    5.40
  -4  -7   0  216.68    3.70
   4  -7   0  205.58    5.50
   4  -7   0  221.48    5.30
   4  -7   0  212.78    4.90
  -4  -7   0  222.78    4.20
  -4   7   0  223.28    4.70
  -4   7   0  224.88    4.80
  -4   7   0  229.18    5.10
  -4   7   0  221.18    4.80
  -4   7   0  229.28    5.00
   4   7   0  223.18    6.40
   4   7   0  218.88    5.90
  -4   7   0  220.08    4.80
  -4   7   0  223.98    5.30
  -4   7   0  232.18    5.00
  -5  -7   0   86.59    2.40
  -5  -7   0   90.09    3.90
   5  -7   0   88.49    2.90
   5  -7   0   93.49    2.70
   5  -7   0   86.49    2.90
   5  -7   0   89.29    2.80
  -5  -7   0   92.99    2.50
  -5  -7   0   88.49    3.10
  -5   7   0   88.29    2.90
  -5   7   0   88.39    3.00
  -5   7   0   90.89    3.20
  -5   7   0   85.19    3.40
   5   7   0   93.79    3.10
   5   7   0   91.59    3.40
  -5   7   0   95.09    2.80
  -5   7   0   91.49    2.80
  -6  -7   0   37.80    1.70
  -6  -7   0   34.80    2.00
   6  -7   0   36.10    1.80
   6  -7   0   40.60    2.00
   6  -7   0   33.60    1.80
  -6  -7   0   36.60    1.50
  -6  -7   0   36.80    2.20
  -6   7   0   36.60    1.70
   6   7   0   34.20    2.20
  -6   7   0   35.70    1.70
  -6   7   0   36.70    1.70
   6   7   0   39.00    2.40
   6   7   0   35.20    2.00
  -6   7   0   35.80    1.80
  -6   7   0   37.20    1.80
  -6   7   0   35.90    1.90
  -6   7   0   34.70    1.90
   6   7   0   34.00    2.30
   7  -7   0    4.10    0.90
  -7  -7   0    5.10    0.70
   7  -7   0    3.70    0.80
  -7  -7   0    5.60    1.20
   7  -7   0    6.10    1.00
  -7  -7   0    5.00    1.10
  -7   7   0    5.10    0.90
   7   7   0    3.80    1.00
  -7   7   0    5.20    0.50
  -7   7   0    3.80    0.80
  -7   7   0    4.70    0.50
  -7   7   0    4.90    0.90
  -7   7   0    4.20    0.80
   7   7   0    3.20    0.80
  -7   7   0    6.20    0.90
   7   7   0    4.30    1.00
   7   7   0    5.50    1.20
  -7   7   0    3.50    0.70
  -7   7   0    5.60    0.90
   8  -7   0  150.78    4.30
  -8  -7   0  151.18    3.40
   8  -7   0  150.58    4.20
  -8  -7   0  152.58    5.10
   8  -7   0  152.88    4.20
  -8  -7   0  150.18    4.70
  -8   7   0  151.38    3.60
   8   7   0  148.49    4.90
   8   7   0  147.49    5.00
  -8   7   0  149.29    4.20
  -8   7   0  148.59    3.10
  -8   7   0  146.59    4.00
  -8   7   0  148.89    3.90
  -8   7   0  144.99    4.30
   8   7   0  155.18    5.20
  -8   7   0  156.38    3.20
   8   7   0  150.38    4.70
  -8   7   0  153.38    4.00
   9  -7   0   11.70    1.40
   9  -7   0   14.20    1.70
  -9  -7   0   11.20    1.80
   9  -7   0   14.60    1.50
  -9  -7   0   15.40    1.90
   9  -7   0   11.70    0.80
   9  -7   0   12.00    1.50
   9  -7   0   12.10    0.80
  -9   7   0   12.10    1.30
  -9   7   0   11.60    1.30
  -9   7   0   11.30    0.90
  -9   7   0   11.50    1.30
   9   7   0   13.20    1.80
   9   7   0   13.90    1.90
   9   7   0    9.70    1.50
  -9   7   0   11.30    0.90
   9   7   0   11.60    1.60
  -9   7   0   12.40    0.90
  -9   7   0   10.60    1.40
  10  -7   0   46.20    1.60
  10  -7   0   44.30    2.30
  10  -7   0   45.90    2.50
  10  -7   0   48.50    2.60
 -10  -7   0   50.29    3.00
 -10  -7   0   45.80    3.00
  10  -7   0   47.50    1.80
  10  -7   0   46.80    2.40
 -10   7   0   46.10    2.30
 -10   7   0   49.80    2.60
  10   7   0   45.50    2.80
 -10   7   0   51.59    2.40
 -10   7   0   45.60    2.40
 -10   7   0   43.20    1.80
  10   7   0   47.40    2.80
  10   7   0   46.50    2.90
  10   7   0   46.60    3.20
 -10   7   0   47.30    1.90
  11  -7   0    0.50    0.80
  11  -7   0   -0.20    0.70
  11  -7   0   -0.10    0.60
  11  -7   0    0.20    0.40
 -11  -7   0    0.00    0.90
 -11  -7   0   -1.00    0.70
  11  -7   0   -0.10    0.40
 -11   7   0   -0.40    0.40
  11   7   0   -0.80    0.60
 -11   7   0    1.50    0.80
 -11   7   0   -0.40    0.60
  11   7   0    0.50    0.90
 -11   7   0    0.20    0.50
 -11   7   0    0.30    0.70
  11   7   0   -0.70    0.80
  11   7   0   -0.50    0.70
  12  -7   0    4.50    1.10
  12  -7   0    2.00    0.90
 -12  -7   0    2.40    1.20
  12  -7   0    0.90    0.90
  12  -7   0    2.40    0.70
 -12  -7   0    1.00    1.00
  12  -7   0    1.70    0.90
  12   7   0    2.20    1.10
 -12   7   0    1.70    0.70
 -12   7   0    3.70    1.00
 -12   7   0    2.60    1.00
  12   7   0    1.80    1.30
  12   7   0    0.80    1.00
 -12   7   0    2.80    1.60
 -12   7   0    2.20    0.70
  13  -7   0    8.60    1.00
  13  -7   0    7.30    1.20
  13  -7   0    8.70    1.40
 -13  -7   0    9.40    1.90
 -13  -7   0    9.30    1.90
 -13   7   0   10.40    1.60
  13   7   0   10.00    1.90
 -13   7   0    8.60    1.20
 -13   7   0   11.50    1.40
 -13   7   0    7.60    1.30
  13   7   0    8.60    1.90
  13   7   0    5.70    1.30
 -14  -7   0   15.20    2.50
  14  -7   0   19.10    1.90
  14  -7   0   16.60    1.40
 -14  -7   0   14.70    2.20
  14  -7   0   15.60    1.90
  14  -7   0   16.80    2.10
 -14   7   0   19.20    1.70
 -14   7   0   17.30    1.60
  14   7   0   17.50    2.00
 -14   7   0   15.30    2.00
  14   7   0   12.30    2.10
  15  -7   0    0.50    0.60
  15  -7   0    0.20    0.80
  15  -7   0    0.20    0.80
 -15  -7   0   -0.20    1.00
  15  -7   0   -0.30    0.90
 -15  -7   0    0.20    0.40
  15   7   0   -0.90    1.10
 -15   7   0    0.10    0.70
 -15   7   0   -0.30    0.60
 -15   7   0    0.30    0.90
 -15   7   0   -0.50    0.60
  15   7   0   -0.40    0.70
  16  -7   0    2.50    0.70
  16  -7   0    1.00    1.00
 -16  -7   0    0.50    0.40
  16  -7   0   -0.20    1.00
 -16  -7   0    1.40    1.40
 -16   7   0    1.40    1.00
 -16   7   0    0.80    0.80
 -16   7   0    0.70    0.90
 -16   7   0    2.40    0.90
  16   7   0    0.60    0.80
  16   7   0   -0.30    1.30
   0  -8   0   29.50    1.20
   0  -8   0   29.40    1.50
   0  -8   0   27.70    1.30
   0  -8   0   29.10    1.30
   0  -8   0   26.10    1.40
   0   8   0   29.50    1.30
   0   8   0   25.20    1.90
   0   8   0   26.10    1.30
   0   8   0   27.90    1.50
   0   8   0   30.30    1.40
   0   8   0   27.60    1.50
   0   8   0   26.50    0.90
  -1  -8   0   26.50    1.30
   1  -8   0   26.70    1.50
  -1  -8   0   27.20    0.80
  -1  -8   0   26.70    1.20
   1  -8   0   26.80    1.40
  -1  -8   0   23.50    1.40
  -1  -8   0   28.80    1.40
  -1  -8   0   26.00    1.40
   1  -8   0   21.60    1.40
  -1   8   0   28.80    2.00
  -1   8   0   28.40    1.20
  -1   8   0   25.90    1.10
  -1   8   0   25.80    1.40
  -1   8   0   27.30    1.50
   1   8   0   24.70    1.50
  -1   8   0   26.10    1.40
  -1   8   0   25.20    1.00
   1   8   0   25.50    0.80
   1   8   0   25.60    1.30
   1   8   0   25.90    1.40
   1   8   0   25.10    2.30
   1   8   0   27.50    1.20
  -1   8   0   24.00    1.40
  -2  -8   0  207.48    3.50
  -2  -8   0  206.28    4.50
  -2  -8   0  203.08    4.70
  -2  -8   0  199.18    4.00
   2  -8   0  196.08    4.50
   2  -8   0  196.98    5.20
  -2  -8   0  203.88    4.50
   2  -8   0  185.28    5.00
   2   8   0  207.38    6.00
  -2   8   0  208.28    3.70
  -2   8   0  208.78    4.70
  -2   8   0  205.48    4.70
  -2   8   0  198.98    5.40
  -2   8   0  204.78    4.60
  -2   8   0  200.38    3.60
   2   8   0  202.58    4.90
  -2   8   0  202.58    3.90
  -2   8   0  209.18    4.60
  -2   8   0  196.58    4.40
   2   8   0  204.08    4.50
   3  -8   0   37.30    1.60
   3  -8   0   35.40    1.80
  -3  -8   0   34.60    1.70
  -3  -8   0   34.30    1.10
   3  -8   0   34.00    2.10
  -3  -8   0   33.40    1.20
  -3  -8   0   34.70    1.90
  -3  -8   0   32.40    1.60
   3   8   0   35.30    2.40
   3   8   0   31.70    1.90
  -3   8   0   32.60    1.70
   3   8   0   35.20    1.70
  -3   8   0   35.30    1.80
  -3   8   0   34.20    1.60
  -3   8   0   35.80    2.10
  -3   8   0   35.80    1.50
  -3   8   0   30.70    1.60
  -3   8   0   33.00    1.60
  -4  -8   0   54.89    1.40
  -4  -8   0   53.19    2.40
  -4  -8   0   58.19    2.40
   4  -8   0   58.89    2.30
  -4  -8   0   57.89    2.00
   4  -8   0   55.29    2.30
   4  -8   0   53.99    2.20
   4  -8   0   57.09    2.10
  -4  -8   0   56.49    1.70
  -4   8   0   61.29    2.40
  -4   8   0   56.19    2.20
  -4   8   0   56.99    2.00
   4   8   0   56.69    2.90
   4   8   0   53.49    2.30
   4   8   0   60.29    2.70
  -4   8   0   59.29    2.60
  -4   8   0   57.79    2.60
  -4   8   0   57.19    2.30
  -4   8   0   59.29    2.20
  -5  -8   0    3.60    0.80
  -5  -8   0    3.40    0.90
   5  -8   0    4.10    0.80
  -5  -8   0    4.90    0.80
  -5  -8   0    4.40    0.60
   5  -8   0    3.90    0.90
   5  -8   0    4.10    0.80
   5  -8   0    4.90    0.80
   5   8   0    6.40    1.40
  -5   8   0    3.80    0.80
  -5   8   0    4.60    0.80
  -5   8   0    4.40    0.80
  -5   8   0    4.60    0.80
   5   8   0    3.20    0.80
  -5   8   0    3.80    0.70
  -5   8   0    5.30    1.00
  -5   8   0    5.30    0.90
  -5   8   0    2.80    0.80
   5   8   0    3.50    0.90
   5   8   0    3.90    1.00
  -6  -8   0    1.70    0.70
   6  -8   0    1.50    0.60
   6  -8   0    2.90    0.70
   6  -8   0    2.70    0.80
  -6  -8   0    2.10    0.60
  -6  -8   0    1.40    0.80
  -6  -8   0    1.80    0.80
  -6   8   0    2.60    0.70
   6   8   0    2.00    0.90
  -6   8   0    1.10    0.50
  -6   8   0    1.50    0.70
  -6   8   0    0.80    0.50
  -6   8   0    1.70    0.60
   6   8   0    2.20    0.80
  -6   8   0    1.90    0.70
   6   8   0    1.20    0.70
   6   8   0    1.50    0.80
  -6   8   0    2.10    0.70
   7  -8   0    2.80    0.80
  -7  -8   0    0.60    0.70
   7  -8   0    0.90    0.70
  -7  -8   0    2.10    0.60
   7  -8   0    1.70    0.70
  -7  -8   0    2.10    0.80
  -7  -8   0    1.50    0.60
   7   8   0    1.20    0.80
  -7   8   0    1.70    0.70
   7   8   0    0.90    0.80
  -7   8   0    1.20    0.70
  -7   8   0    3.60    0.90
  -7   8   0    3.20    0.80
  -7   8   0    1.80    0.70
  -7   8   0    1.30    0.60
   7   8   0    2.40    1.00
  -7   8   0    1.10    0.60
   7   8   0    1.60    0.80
  -8  -8   0   50.09    1.90
  -8  -8   0   51.39    2.80
   8  -8   0   47.70    2.50
   8  -8   0   49.10    2.40
  -8  -8   0   51.19    2.30
   8  -8   0   54.59    2.50
  -8  -8   0   50.89    3.00
  -8   8   0   50.09    2.40
  -8   8   0   52.69    2.40
   8   8   0   53.49    3.10
  -8   8   0   49.40    2.20
  -8   8   0   49.90    2.50
  -8   8   0   51.59    2.10
   8   8   0   50.39    3.10
   8   8   0   52.49    3.00
  -8   8   0   46.80    2.20
   8   8   0   46.60    2.70
  -9  -8   0   10.20    1.60
   9  -8   0   16.40    1.70
  -9  -8   0   16.00    1.10
   9  -8   0   17.20    1.70
   9  -8   0   13.10    1.50
  -9  -8   0   16.30    2.00
  -9   8   0   17.10    1.50
   9   8   0   24.40    2.60
  -9   8   0   15.30    1.20
  -9   8   0   18.40    1.50
   9   8   0   19.10    2.30
   9   8   0   17.90    1.90
  -9   8   0   16.40    1.60
   9   8   0   11.90    1.70
  -9   8   0   14.20    1.60
  -9   8   0   15.70    0.90
  -9   8   0   17.40    1.50
  10  -8   0   19.00    1.80
 -10  -8   0   21.00    1.30
 -10  -8   0   19.40    2.60
  10  -8   0   21.30    2.00
 -10  -8   0   25.10    2.40
  10  -8   0   22.30    1.80
 -10   8   0   20.80    1.80
  10   8   0   14.90    2.00
 -10   8   0   21.20    1.70
 -10   8   0   20.00    1.10
 -10   8   0   20.00    1.90
 -10   8   0   20.40    1.20
 -10   8   0   20.30    1.10
  10   8   0   21.90    2.20
  10   8   0   25.70    2.80
  10   8   0   18.50    2.10
 -11  -8   0    3.10    1.30
 -11  -8   0    2.60    1.20
  11  -8   0    4.50    1.10
 -11  -8   0    3.70    0.70
  11  -8   0    5.80    1.40
 -11   8   0    2.30    0.90
 -11   8   0    3.70    1.00
  11   8   0    3.30    1.20
 -11   8   0    4.40    0.80
 -11   8   0    4.30    0.70
  11   8   0    5.90    1.70
  11   8   0    3.70    1.30
  11   8   0    4.00    1.30
 -12  -8   0   50.49    3.60
  12  -8   0   55.09    3.00
  12  -8   0   49.90    1.70
  12  -8   0   56.99    2.80
 -12  -8   0   51.99    3.50
 -12  -8   0   52.29    1.90
  12  -8   0   51.29    1.80
 -12   8   0   56.19    2.10
  12   8   0   53.49    3.20
  12   8   0   52.49    3.30
 -12   8   0   50.59    2.10
  12   8   0   57.89    4.00
 -12   8   0   53.39    2.70
 -12   8   0   50.09    2.80
 -13  -8   0    6.80    0.90
  13  -8   0    7.80    0.90
 -13  -8   0    6.90    3.00
  13  -8   0    6.70    1.40
 -13  -8   0    6.00    1.80
  13  -8   0    6.90    1.40
  13  -8   0    6.90    0.90
 -13   8   0    4.80    1.30
  13   8   0    6.20    1.40
  13   8   0    5.80    1.50
  13   8   0    6.90    1.90
  13   8   0    7.80    2.00
 -13   8   0    4.90    0.90
 -13   8   0   12.60    1.90
 -13   8   0    4.90    1.20
 -13   8   0    7.40    1.10
 -14  -8   0   36.00    1.60
  14  -8   0   34.40    1.70
  14  -8   0   39.00    2.80
  14  -8   0   36.20    2.50
  14  -8   0   34.30    1.60
 -14  -8   0   38.60    3.30
 -14   8   0   32.90    2.30
  14   8   0   29.00    2.50
 -14   8   0   36.10    2.00
  14   8   0   30.00    3.30
 -14   8   0   37.90    2.60
 -14   8   0   36.00    2.50
  15  -8   0   -0.50    0.90
  15  -8   0    1.10    0.80
  15  -8   0    0.10    0.50
  15  -8   0    0.30    0.50
 -15  -8   0    0.30    0.40
 -15  -8   0   -0.10    1.20
 -15   8   0   -0.30    0.70
 -15   8   0    0.70    1.00
  15   8   0    0.60    0.90
  15   8   0   -0.10    1.10
 -15   8   0   -0.50    0.60
 -15   8   0    0.60    0.60
  16  -8   0    1.20    1.10
  16  -8   0   -0.20    0.80
 -16   8   0    2.10    1.20
 -16   8   0    0.70    0.70
   0  -9   0    0.80    0.50
   0  -9   0    0.80    0.50
   0  -9   0    0.10    0.40
   0  -9   0    0.60    0.40
   0  -9   0    0.10    0.30
   0   9   0    0.00    0.20
   0   9   0    0.00    0.40
   0   9   0    0.00    0.50
   0   9   0    0.90    0.40
   0   9   0   -0.20    0.40
   0   9   0    0.30    0.50
   0   9   0    0.40    0.60
   0   9   0    0.80    0.70
  -1  -9   0   99.09    3.20
  -1  -9   0  105.29    3.10
   1  -9   0   99.39    3.00
   1  -9   0   98.79    3.10
  -1  -9   0  103.79    3.00
  -1  -9   0  100.69    2.70
   1  -9   0  103.79    3.00
   1  -9   0  103.39    2.40
  -1  -9   0  105.49    2.80
   1  -9   0  100.99    3.20
  -1   9   0  104.29    2.70
  -1   9   0   93.89    3.90
   1   9   0  101.49    3.20
  -1   9   0  109.09    4.00
  -1   9   0   96.29    2.90
   1   9   0  107.29    3.10
  -1   9   0  107.99    2.30
  -1   9   0  105.89    3.20
   1   9   0   97.29    2.60
  -1   9   0  104.69    3.00
   1   9   0  104.09    2.90
   1   9   0  107.89    4.10
  -1   9   0  102.29    2.50
   2  -9   0   72.09    2.60
  -2  -9   0   71.89    2.10
  -2  -9   0   58.59    2.70
  -2  -9   0   68.09    1.50
   2  -9   0   71.89    2.40
   2  -9   0   64.29    2.50
  -2  -9   0   70.79    2.40
  -2  -9   0   70.19    2.60
  -2   9   0   69.39    3.20
  -2   9   0   68.39    2.50
  -2   9   0   71.49    2.50
   2   9   0   68.49    3.30
  -2   9   0   71.39    1.90
   2   9   0   69.39    2.70
  -2   9   0   73.39    1.90
  -2   9   0   69.29    2.50
   2   9   0   70.19    2.40
  -2   9   0   68.79    2.60
  -2   9   0   68.29    1.70
  -2   9   0   68.69    2.40
  -3  -9   0   30.90    1.70
  -3  -9   0   29.00    1.20
   3  -9   0   30.80    1.70
  -3  -9   0   32.50    1.90
   3  -9   0   31.20    1.80
  -3  -9   0   30.60    1.00
   3  -9   0   29.20    1.60
  -3  -9   0   29.20    1.60
  -3   9   0   26.10    2.40
  -3   9   0   33.80    1.40
  -3   9   0   32.20    1.80
  -3   9   0   32.10    1.70
   3   9   0   30.60    2.30
  -3   9   0   32.60    1.70
   3   9   0   30.60    1.70
  -3   9   0   30.00    1.60
   3   9   0   32.80    2.00
  -3   9   0   29.70    1.80
  -4  -9   0    9.90    0.70
  -4  -9   0    9.80    0.70
  -4  -9   0   11.70    1.10
   4  -9   0    9.90    1.20
   4  -9   0    9.60    1.20
  -4  -9   0   10.50    1.30
  -4  -9   0   11.00    1.50
   4  -9   0    8.40    1.00
  -4   9   0    9.20    1.30
  -4   9   0    8.10    1.10
  -4   9   0   10.30    1.30
  -4   9   0   10.60    1.00
  -4   9   0   12.80    1.30
  -4   9   0    8.70    1.10
  -4   9   0    9.60    1.20
   4   9   0   11.50    1.80
  -4   9   0   10.60    1.10
   4   9   0   10.90    1.40
   4   9   0   13.60    1.60
   5  -9   0   34.90    1.90
  -5  -9   0   33.00    2.10
   5  -9   0   34.80    1.80
  -5  -9   0   34.70    2.00
  -5  -9   0   34.20    1.40
  -5  -9   0   31.20    1.60
   5  -9   0   34.10    1.90
  -5   9   0   36.20    2.20
  -5   9   0   34.20    1.80
  -5   9   0   32.80    1.90
   5   9   0   34.40    2.50
  -5   9   0   34.30    2.00
   5   9   0   34.80    2.30
  -5   9   0   33.40    1.80
  -5   9   0   32.30    1.80
   5   9   0   33.80    2.00
  -5   9   0   35.20    1.80
   6  -9   0  109.79    3.60
  -6  -9   0  101.79    2.90
  -6  -9   0  106.69    4.40
   6  -9   0  103.09    3.40
  -6  -9   0  106.99    4.00
   6  -9   0  108.79    3.50
  -6   9   0  104.79    3.50
  -6   9   0  104.79    3.90
  -6   9   0  102.79    3.50
  -6   9   0  106.19    3.60
  -6   9   0  100.29    3.30
   6   9   0  101.09    4.30
   6   9   0  104.29    3.70
   6   9   0  102.69    4.30
  -6   9   0  104.09    3.30
  -6   9   0  101.99    3.40
  -6   9   0  106.09    3.30
   6   9   0  101.09    4.00
   7  -9   0   -0.70    0.60
   7  -9   0   -0.20    0.60
   7  -9   0    0.30    0.60
  -7  -9   0   -0.20    0.40
  -7  -9   0    0.60    0.50
  -7  -9   0    0.50    0.70
  -7  -9   0   -0.20    0.60
   7   9   0   -1.30    0.60
   7   9   0    0.50    0.60
   7   9   0   -0.20    0.80
   7   9   0    0.30    0.80
  -7   9   0    0.40    0.60
  -7   9   0   -0.60    0.50
  -7   9   0   -0.20    0.50
  -7   9   0    0.20    0.60
  -7   9   0    0.40    0.60
  -7   9   0    0.70    0.60
  -7   9   0   -0.60    0.50
  -7   9   0   -0.10    0.50
  -8  -9   0   25.50    2.20
  -8  -9   0   19.70    1.50
  -8  -9   0   19.40    1.30
   8  -9   0   20.50    1.80
   8  -9   0   22.00    1.80
  -8  -9   0   19.40    2.10
   8  -9   0   21.00    1.80
   8   9   0   22.30    2.30
  -8   9   0   25.40    1.70
  -8   9   0   22.70    1.70
  -8   9   0   22.70    1.60
   8   9   0   23.70    2.30
  -8   9   0   24.40    1.70
  -8   9   0   22.70    1.80
   8   9   0   20.00    2.00
  -8   9   0   20.40    1.60
  -8   9   0   21.90    1.80
   8   9   0   19.80    2.30
  -9  -9   0    6.60    0.90
   9  -9   0    8.40    1.40
  -9  -9   0    4.30    1.10
  -9  -9   0    4.80    1.30
  -9  -9   0    6.40    1.20
   9  -9   0    5.70    1.20
   9  -9   0    4.10    1.00
  -9   9   0    4.50    0.90
  -9   9   0    5.50    1.00
  -9   9   0    5.80    1.10
   9   9   0    6.20    1.40
  -9   9   0    5.80    1.10
   9   9   0    5.10    1.40
  -9   9   0    4.40    0.90
  -9   9   0    4.30    1.10
   9   9   0    4.50    1.40
   9   9   0    7.60    1.60
 -10  -9   0    1.20    0.80
 -10  -9   0    2.00    0.70
  10  -9   0    1.20    0.80
 -10  -9   0    0.90    1.00
 -10  -9   0    2.10    1.00
  10  -9   0    2.00    0.90
  10   9   0    1.30    1.10
 -10   9   0    3.10    0.90
  10   9   0    3.40    1.30
 -10   9   0    3.10    2.00
 -10   9   0    1.40    0.60
 -10   9   0    3.00    0.50
 -10   9   0    1.80    0.90
  10   9   0    2.80    1.10
  10   9   0    1.50    1.10
 -10   9   0    2.70    0.50
 -11  -9   0    2.60    0.70
 -11  -9   0    3.50    1.10
 -11  -9   0    0.80    1.20
  11  -9   0    1.80    0.90
 -11  -9   0    1.60    1.20
  11  -9   0    3.50    1.10
  11   9   0    2.30    1.20
  11   9   0    2.20    1.30
  11   9   0    2.50    1.10
 -11   9   0    2.50    0.50
 -11   9   0    3.40    0.60
 -11   9   0    3.30    1.00
 -11   9   0    4.00    1.10
 -12  -9   0    1.80    1.10
  12  -9   0    0.50    1.00
 -12  -9   0    2.70    1.00
 -12  -9   0    1.40    0.60
  12  -9   0    1.50    1.00
 -12  -9   0    0.80    1.00
 -12   9   0    1.10    0.50
  12   9   0   -0.30    1.10
 -12   9   0    0.60    0.80
 -12   9   0    1.30    0.90
  12   9   0    1.10    1.00
  12   9   0    0.10    0.70
  12   9   0    0.30    1.00
 -12   9   0    1.00    0.50
 -12   9   0    2.30    1.00
  13  -9   0    6.00    1.30
  13  -9   0    2.10    1.10
 -13  -9   0    4.90    1.20
 -13  -9   0    2.10    0.60
 -13  -9   0    1.20    1.40
  13   9   0    5.00    1.50
 -13   9   0    3.30    1.10
 -13   9   0    4.80    0.90
 -13   9   0    4.10    0.80
  13   9   0    1.90    1.20
 -13   9   0    3.90    1.10
  14  -9   0    9.90    1.70
 -14  -9   0    7.60    1.90
 -14  -9   0   10.10    1.00
 -14   9   0    9.10    1.10
  14   9   0   12.60    2.00
 -14   9   0    9.20    1.60
 -14   9   0    9.80    2.00
 -14   9   0    9.90    1.20
  14   9   0   10.80    2.40
  15  -9   0    0.70    0.90
 -15  -9   0    0.90    0.50
  15  -9   0    1.90    1.00
 -15  -9   0    1.80    1.50
 -15   9   0    2.00    0.80
 -15   9   0    1.40    0.70
  15   9   0   -1.00    1.10
  15   9   0    1.00    1.10
 -15   9   0    1.70    1.10
 -15   9   0    1.80    1.20
   0 -10   0  101.79    2.60
   0 -10   0  103.09    2.90
   0 -10   0  101.09    3.10
   0 -10   0  102.29    3.20
   0 -10   0  101.29    2.80
   0  10   0   98.29    2.90
   0  10   0  100.69    2.70
   0  10   0  100.99    2.10
   0  10   0  101.39    3.30
   0  10   0  106.79    4.20
   0  10   0  103.89    3.10
   0  10   0  102.29    3.60
   0  10   0   98.09    3.20
   1 -10   0    0.20    0.50
   1 -10   0   -0.20    0.30
  -1 -10   0    0.20    0.40
   1 -10   0    0.20    0.30
  -1 -10   0   -0.10    0.40
  -1 -10   0    0.40    0.50
   1 -10   0   -0.10    0.50
  -1 -10   0    0.20    0.50
   1 -10   0   -0.50    0.40
  -1 -10   0   -0.20    0.50
  -1  10   0    0.20    0.40
   1  10   0   -0.40    0.40
  -1  10   0   -0.30    0.40
  -1  10   0   -0.20    0.40
   1  10   0    0.20    0.40
  -1  10   0    0.20    0.50
  -1  10   0   -0.80    0.50
   1  10   0    0.60    0.80
  -1  10   0    0.50    0.50
  -1  10   0   -0.20    0.30
  -1  10   0    0.30    0.30
   1  10   0   -0.10    0.50
   1  10   0    0.10    0.50
  -2 -10   0   -0.30    0.40
  -2 -10   0    0.50    0.50
  -2 -10   0    0.10    0.40
   2 -10   0    0.20    0.20
  -2 -10   0    0.00    0.50
   2 -10   0    0.40    0.50
  -2 -10   0   -0.30    0.40
   2 -10   0    0.30    0.60
   2 -10   0    0.20    0.50
  -2  10   0    0.20    0.30
   2  10   0    0.80    0.80
  -2  10   0    0.10    0.50
  -2  10   0    0.40    0.50
  -2  10   0   -0.70    0.40
   2  10   0    0.40    0.50
  -2  10   0    0.30    0.30
  -2  10   0    1.00    0.60
  -2  10   0    0.00    0.60
  -2  10   0    0.20    0.30
   2  10   0    0.60    0.60
  -3 -10   0    1.50    0.70
   3 -10   0    3.40    0.80
   3 -10   0    1.80    0.70
   3 -10   0    2.20    0.70
  -3 -10   0    2.30    0.80
  -3 -10   0    1.60    0.60
  -3 -10   0    2.40    0.50
  -3 -10   0    2.30    0.40
  -3  10   0    3.40    0.60
  -3  10   0    2.90    0.80
   3  10   0    0.80    0.80
  -3  10   0    1.50    0.90
  -3  10   0    3.70    0.80
  -3  10   0    1.90    0.70
   3  10   0    2.20    0.90
   3  10   0    2.50    0.80
  -3  10   0    1.90    0.60
  -3  10   0    3.70    0.90
  -4 -10   0    0.10    0.60
  -4 -10   0    1.10    0.60
   4 -10   0    0.10    0.50
  -4 -10   0    1.50    0.70
   4 -10   0    0.30    0.60
   4 -10   0   -0.40    0.50
  -4 -10   0    0.20    0.30
  -4 -10   0    0.40    0.30
  -4  10   0    1.30    0.60
   4  10   0    0.50    0.60
  -4  10   0    0.50    0.70
   4  10   0    1.10    0.70
  -4  10   0    0.00    0.50
  -4  10   0    1.20    0.70
  -4  10   0    0.40    0.50
   4  10   0    0.50    0.90
  -4  10   0    0.80    0.60
  -4  10   0    0.00    0.40
  -4  10   0    0.40    0.50
  -5 -10   0   82.99    2.80
  -5 -10   0   84.79    3.30
   5 -10   0   79.99    3.10
  -5 -10   0   84.89    3.50
  -5 -10   0   83.59    2.20
   5 -10   0   81.99    2.90
   5 -10   0   85.29    3.10
  -5  10   0   89.39    3.30
  -5  10   0   87.69    3.10
  -5  10   0   86.09    3.20
  -5  10   0   86.59    2.80
   5  10   0   90.39    4.10
  -5  10   0   81.99    3.40
  -5  10   0   83.89    3.00
  -5  10   0   85.49    3.20
   5  10   0   86.79    3.30
  -5  10   0   82.59    3.00
   5  10   0   86.19    3.60
   6 -10   0   18.10    1.60
  -6 -10   0   16.60    1.20
   6 -10   0   15.40    1.50
  -6 -10   0   19.30    1.90
  -6 -10   0   17.80    1.30
   6 -10   0   18.30    1.70
  -6 -10   0   17.70    1.80
  -6  10   0   17.80    1.50
  -6  10   0   18.90    1.80
  -6  10   0   14.50    1.40
   6  10   0   16.10    1.90
  -6  10   0   15.90    1.40
   6  10   0   13.40    1.90
   6  10   0   19.50    1.80
  -6  10   0   18.90    1.70
  -6  10   0   19.30    1.70
   6  10   0   12.70    1.70
  -6  10   0   17.10    1.60
  -6  10   0   17.90    1.50
   7 -10   0   15.00    1.70
  -7 -10   0   14.50    1.20
  -7 -10   0   11.60    1.50
   7 -10   0   14.70    1.60
  -7 -10   0   13.80    1.30
  -7 -10   0   18.00    2.20
  -7  10   0   14.20    1.50
  -7  10   0   12.70    1.40
  -7  10   0   14.20    1.50
  -7  10   0   16.00    1.80
   7  10   0   17.60    1.90
   7  10   0   13.00    1.90
  -7  10   0   15.10    1.50
  -7  10   0   13.90    1.70
  -7  10   0   12.70    1.40
   7  10   0   12.00    1.80
   7  10   0   18.50    2.50
  -7  10   0   12.00    1.50
  -8 -10   0    1.20    0.90
  -8 -10   0    1.00    0.60
  -8 -10   0    1.50    0.80
   8 -10   0    1.30    0.90
   8 -10   0    1.70    0.80
   8 -10   0    1.70    1.00
  -8 -10   0    1.20    0.70
   8  10   0    1.40    1.10
  -8  10   0    1.50    0.70
  -8  10   0    0.90    0.80
  -8  10   0    0.50    0.70
  -8  10   0    1.00    0.80
  -8  10   0    1.40    0.80
   8  10   0    0.40    0.90
  -8  10   0    0.30    0.80
   8  10   0    2.00    1.10
   8  10   0    1.30    1.00
  -8  10   0    1.20    0.80
  -8  10   0    2.10    0.90
   9 -10   0    4.50    1.10
   9 -10   0    3.40    1.10
  -9 -10   0    1.10    0.70
   9 -10   0    3.70    1.20
  -9 -10   0    3.10    0.90
  -9 -10   0    5.20    1.40
  -9  10   0    3.40    0.90
  -9  10   0    5.70    1.20
   9  10   0    3.30    1.30
   9  10   0    4.00    1.10
   9  10   0    3.80    1.30
  -9  10   0    4.80    1.10
  -9  10   0    4.90    1.20
   9  10   0    2.00    1.00
  -9  10   0    5.10    1.10
 -10 -10   0   95.09    4.40
 -10 -10   0   96.89    3.50
 -10 -10   0   95.99    4.20
  10 -10   0   97.99    3.90
 -10 -10   0   98.19    4.70
  10 -10   0  100.29    3.90
 -10  10   0   96.69    3.50
  10  10   0  102.69    4.40
 -10  10   0   98.29    4.00
 -10  10   0   87.09    4.40
 -10  10   0  102.09    3.60
  10  10   0   97.19    4.60
 -10  10   0   99.59    3.20
  10  10   0   97.79    4.90
  11 -10   0    0.60    0.90
 -11 -10   0    1.30    1.20
 -11 -10   0    1.20    0.90
 -11 -10   0    0.50    1.00
 -11  10   0    0.60    0.60
  11  10   0   -0.50    0.90
 -11  10   0    0.40    0.80
 -11  10   0    1.30    0.80
  11  10   0    0.70    0.80
 -11  10   0    0.10    0.80
 -11  10   0    0.50    0.90
  11  10   0   -0.20    1.00
  11  10   0    0.30    1.20
  12 -10   0   20.10    2.10
 -12 -10   0   18.30    2.10
  12 -10   0   18.50    2.10
 -12 -10   0   15.30    2.00
  12  10   0   20.80    2.60
 -12  10   0   14.70    2.00
  12  10   0   17.20    2.30
 -12  10   0   18.30    1.80
 -12  10   0   14.70    1.90
  12  10   0   17.30    2.80
 -13 -10   0   -0.90    0.90
  13 -10   0    0.50    1.00
 -13 -10   0    0.50    0.60
 -13  10   0    0.80    0.50
  13  10   0    1.10    1.00
 -13  10   0    0.80    0.40
 -13  10   0   -0.30    0.90
 -13  10   0    0.40    0.80
  13  10   0    0.70    1.20
  14 -10   0    7.90    1.50
 -14 -10   0    6.80    0.90
 -14 -10   0    4.50    1.80
  14 -10   0   10.00    1.80
 -14  10   0    4.70    1.50
 -14  10   0    6.60    0.80
  14  10   0    6.80    1.70
  14  10   0    4.90    1.90
 -14  10   0    7.70    0.90
 -14  10   0    5.70    1.30
  15 -10   0    7.30    1.50
  15 -10   0    7.60    1.50
 -15 -10   0    5.10    1.80
 -15 -10   0    6.90    0.80
 -15  10   0    7.90    1.00
 -15  10   0   10.30    2.00
  15  10   0    6.70    2.00
 -15  10   0    6.60    0.90
 -15  10   0   10.50    1.70
  15  10   0    9.30    1.90
   0 -11   0    0.20    0.60
   0 -11   0    0.60    0.40
   0 -11   0    0.50    0.50
   0 -11   0    0.00    0.50
   0 -11   0    0.40    0.40
   0  11   0   -0.30    0.50
   0  11   0    0.40    0.40
   0  11   0   -0.40    0.70
   0  11   0    0.30    0.50
   0  11   0    0.50    0.60
   0  11   0   -0.10    0.50
   0  11   0   -0.30    0.40
  -1 -11   0   48.90    2.10
   1 -11   0   48.00    2.10
   1 -11   0   47.20    2.30
   1 -11   0   50.19    1.60
   1 -11   0   48.40    1.60
  -1 -11   0   46.00    1.90
   1 -11   0   50.39    2.30
  -1 -11   0   49.00    2.00
  -1 -11   0   48.00    2.20
  -1 -11   0   48.40    2.30
  -1  11   0   52.99    2.00
  -1  11   0   48.30    1.40
   1  11   0   51.39    2.30
  -1  11   0   51.59    2.40
   1  11   0   46.50    2.30
  -1  11   0   48.70    2.10
   1  11   0   46.70    2.20
   1  11   0   47.60    2.00
  -1  11   0   52.19    2.40
   1  11   0   47.40    3.10
  -1  11   0   48.60    3.00
  -1  11   0   48.90    1.70
  -1  11   0   50.69    2.20
  -2 -11   0   11.60    1.20
   2 -11   0   10.70    1.20
   2 -11   0   11.30    1.30
  -2 -11   0   10.50    1.30
  -2 -11   0   10.30    1.20
  -2 -11   0   13.30    1.00
   2 -11   0   14.20    1.50
  -2 -11   0   10.20    1.30
  -2  11   0   10.20    1.20
  -2  11   0    8.30    1.50
   2  11   0   11.30    1.50
   2  11   0   11.00    1.20
  -2  11   0   11.10    0.90
  -2  11   0   10.40    0.80
   2  11   0    6.70    1.30
   2  11   0   11.60    1.30
  -2  11   0   10.70    0.80
  -2  11   0   10.50    1.30
  -2  11   0   10.70    1.20
  -2  11   0    9.70    1.30
   3 -11   0   57.79    2.50
  -3 -11   0   57.69    2.50
  -3 -11   0   56.99    1.90
   3 -11   0   57.99    2.60
   3 -11   0   56.59    2.40
  -3 -11   0   56.39    2.60
  -3 -11   0   62.39    2.50
  -3  11   0   58.59    1.50
  -3  11   0   57.99    2.00
   3  11   0   59.39    2.50
  -3  11   0   55.79    2.50
  -3  11   0   59.79    2.60
  -3  11   0   60.49    2.60
   3  11   0   53.29    3.30
   3  11   0   56.19    2.80
  -3  11   0   62.09    3.30
  -3  11   0   58.09    2.40
  -4 -11   0   24.40    1.70
  -4 -11   0   25.30    1.90
  -4 -11   0   26.90    1.00
   4 -11   0   27.30    2.00
  -4 -11   0   27.10    1.90
  -4 -11   0   28.70    1.20
   4 -11   0   27.30    1.90
   4 -11   0   28.90    1.80
  -4  11   0   30.90    1.90
  -4  11   0   29.60    1.50
   4  11   0   29.00    2.60
  -4  11   0   26.20    1.70
  -4  11   0   28.20    1.80
   4  11   0   26.50    1.90
  -4  11   0   24.30    1.90
  -4  11   0   28.70    1.90
  -4  11   0   26.40    1.90
   4  11   0   25.00    2.10
  -4  11   0   25.30    2.20
  -5 -11   0    4.00    1.00
  -5 -11   0    2.00    0.80
  -5 -11   0    3.10    0.80
   5 -11   0    2.20    0.80
   5 -11   0    3.30    1.00
  -5 -11   0    4.00    0.60
  -5  11   0    3.20    0.90
  -5  11   0    4.00    0.80
  -5  11   0    5.10    1.10
   5  11   0    2.80    0.90
  -5  11   0    3.50    0.90
  -5  11   0    4.40    1.00
   5  11   0    3.50    1.10
   5  11   0    2.50    1.10
  -5  11   0    3.10    0.80
  -5  11   0    3.10    1.10
  -5  11   0    3.90    1.00
  -6 -11   0   61.69    2.50
  -6 -11   0   60.69    2.00
  -6 -11   0   60.99    3.10
   6 -11   0   63.69    3.00
   6 -11   0   58.59    2.60
   6 -11   0   61.89    2.80
  -6 -11   0   59.29    3.00
  -6  11   0   61.49    2.50
  -6  11   0   60.89    2.70
  -6  11   0   58.69    2.60
  -6  11   0   60.09    2.90
   6  11   0   58.69    3.60
  -6  11   0   62.39    2.80
   6  11   0   55.29    3.50
  -6  11   0   65.39    3.20
  -6  11   0   67.29    2.90
   6  11   0   61.19    3.40
  -6  11   0   57.39    2.70
   6  11   0   56.59    3.50
  -7 -11   0   10.40    1.10
  -7 -11   0   12.80    1.30
  -7 -11   0    6.50    1.30
  -7 -11   0   15.10    2.90
   7 -11   0    9.80    1.40
   7 -11   0    9.60    1.40
  -7  11   0   12.70    1.60
  -7  11   0    9.40    1.30
  -7  11   0   11.70    1.60
   7  11   0   11.00    1.70
  -7  11   0   10.10    1.60
  -7  11   0   12.20    1.70
  -7  11   0   13.60    1.70
   7  11   0   11.80    1.80
   7  11   0   12.60    2.20
  -7  11   0    9.70    1.40
  -7  11   0   12.10    1.50
  -8 -11   0    0.60    0.80
   8 -11   0   -0.90    0.70
   8 -11   0   -0.80    0.70
  -8 -11   0    0.20    0.60
  -8 -11   0    0.00    0.50
  -8  11   0   -0.60    0.60
  -8  11   0    0.00    0.70
  -8  11   0    0.60    0.70
  -8  11   0    1.00    0.70
   8  11   0    1.60    1.00
   8  11   0   -0.90    0.80
  -8  11   0   -0.20    0.70
  -8  11   0    0.40    0.60
   8  11   0    0.00    0.90
  -9 -11   0    5.50    1.20
  -9 -11   0    9.00    1.20
  -9 -11   0    8.80    1.50
   9 -11   0    9.90    1.60
   9 -11   0    7.50    1.40
   9  11   0    8.00    1.70
  -9  11   0   10.50    1.50
   9  11   0    7.40    1.80
  -9  11   0   10.40    1.40
  -9  11   0    7.70    1.30
  -9  11   0    9.30    1.60
  -9  11   0   10.40    1.80
   9  11   0   10.50    1.70
  -9  11   0   12.70    2.30
 -10 -11   0    1.20    0.70
 -10 -11   0   -0.90    0.50
  10 -11   0    1.00    0.90
  10 -11   0   -0.20    0.90
 -10 -11   0    2.30    1.20
 -10 -11   0    3.00    0.90
 -10  11   0    0.90    0.90
  10  11   0   -0.20    0.80
  10  11   0    0.80    1.10
 -10  11   0    2.10    0.90
  10  11   0    2.30    1.30
 -10  11   0    2.80    0.90
  10  11   0   -1.40    0.80
 -10  11   0   -0.10    0.70
 -10  11   0    0.50    0.80
 -11 -11   0   23.40    2.60
  11 -11   0   22.30    2.30
 -11 -11   0   23.70    1.60
 -11 -11   0   29.10    2.10
  11 -11   0   28.00    2.30
 -11  11   0   29.70    2.40
 -11  11   0   29.30    2.40
  11  11   0   28.50    3.00
  11  11   0   28.80    2.90
 -11  11   0   24.20    2.00
  11  11   0   25.50    2.60
 -11  11   0   26.10    1.70
  12 -11   0    2.20    1.20
 -12 -11   0    2.60    0.70
 -12 -11   0    2.30    1.00
 -12 -11   0    0.50    1.00
 -12  11   0    3.20    1.10
 -12  11   0    2.90    0.70
  12  11   0    1.70    1.40
 -12  11   0    2.70    1.30
  12  11   0    4.00    1.60
  12  11   0    1.00    1.10
 -13 -11   0   40.00    3.40
  13 -11   0   25.30    2.50
 -13 -11   0   28.20    1.60
  13 -11   0   35.40    2.70
 -13 -11   0   28.30    2.30
  13  11   0   28.40    2.90
  13  11   0   22.70    3.00
 -13  11   0   31.40    2.80
 -13  11   0   31.20    2.30
  14 -11   0   -0.30    0.90
 -14 -11   0   -0.80    1.00
  14 -11   0    0.70    1.10
  14  11   0   -0.60    1.00
  14  11   0   -0.10    1.20
 -14  11   0   -0.60    0.70
 -14  11   0    1.20    1.10
   0 -12   0   19.50    1.70
   0 -12   0   19.30    1.60
   0 -12   0   17.80    1.40
   0 -12   0   18.40    1.20
   0 -12   0   17.30    1.20
   0  12   0   16.90    2.30
   0  12   0   16.20    1.20
   0  12   0   16.80    1.50
   0  12   0   18.10    1.40
   0  12   0   17.00    1.60
   0  12   0   17.00    1.50
  -1 -12   0   15.40    1.20
  -1 -12   0   14.40    1.20
   1 -12   0   13.90    1.40
  -1 -12   0   14.10    1.30
   1 -12   0   14.90    1.00
   1 -12   0   15.00    1.60
   1 -12   0   13.20    1.40
  -1 -12   0   16.30    1.70
  -1 -12   0   12.30    1.50
   1 -12   0   15.10    1.60
  -1  12   0   12.80    0.80
  -1  12   0   15.10    1.40
   1  12   0   16.40    1.50
  -1  12   0   14.50    1.50
  -1  12   0   13.60    1.00
  -1  12   0   15.30    1.50
   1  12   0   15.30    2.20
   1  12   0   13.50    1.20
   1  12   0   14.20    1.40
   1  12   0   15.00    1.40
  -1  12   0   17.40    1.50
  -1  12   0   14.90    1.20
  -1  12   0    9.90    1.70
   2 -12   0   -0.60    0.50
  -2 -12   0    0.80    0.50
  -2 -12   0    1.60    0.80
   2 -12   0   -0.20    0.60
   2 -12   0    0.60    0.70
  -2 -12   0    0.60    0.60
  -2 -12   0    0.80    0.60
  -2 -12   0    0.50    0.60
  -2  12   0    0.90    0.60
  -2  12   0   -0.10    0.60
  -2  12   0    0.40    0.40
   2  12   0    0.80    0.60
   2  12   0    0.80    0.70
  -2  12   0    0.10    0.30
  -2  12   0    0.00    0.80
   2  12   0   -0.60    0.80
  -2  12   0    0.60    0.40
   2  12   0    0.00    0.50
  -2  12   0    1.30    0.70
  -2  12   0    0.50    0.60
   3 -12   0  159.28    4.50
  -3 -12   0  160.88    4.50
  -3 -12   0  152.48    4.60
   3 -12   0  163.38    4.80
  -3 -12   0  158.48    4.60
  -3 -12   0  158.68    4.40
   3 -12   0  164.38    4.50
  -3 -12   0  157.28    3.70
   3  12   0  156.28    4.90
  -3  12   0  154.48    4.60
  -3  12   0  162.78    5.70
   3  12   0  157.28    6.00
  -3  12   0  154.78    4.70
  -3  12   0  156.08    4.40
  -3  12   0  160.48    4.60
  -3  12   0  162.68    3.70
   4 -12   0    2.00    0.80
  -4 -12   0    2.50    0.90
  -4 -12   0    2.10    0.80
  -4 -12   0    2.00    0.80
   4 -12   0    1.40    0.80
   4 -12   0    2.30    0.90
  -4  12   0    2.20    1.00
  -4  12   0    3.20    1.00
  -4  12   0    2.40    0.90
  -4  12   0    1.20    0.60
   4  12   0    1.00    1.10
  -4  12   0    2.90    1.10
  -4  12   0    3.10    0.90
   4  12   0    1.90    0.80
  -4  12   0    1.10    0.70
  -4  12   0    1.30    0.80
   4  12   0    1.90    1.00
  -5 -12   0    1.20    0.40
  -5 -12   0    0.10    0.70
   5 -12   0    2.40    1.00
  -5 -12   0    1.20    0.70
  -5 -12   0    0.50    0.70
   5 -12   0    1.00    0.70
   5  12   0    0.90    0.70
   5  12   0    1.50    1.10
  -5  12   0    1.80    0.80
  -5  12   0    0.10    0.70
  -5  12   0    1.70    0.70
  -5  12   0    1.30    0.90
   5  12   0    0.70    0.80
  -5  12   0    0.80    0.70
  -5  12   0    0.80    0.70
  -5  12   0    1.00    0.80
  -5  12   0    1.00    0.70
  -6 -12   0   15.40    1.00
  -6 -12   0   17.80    1.90
  -6 -12   0   17.90    2.20
   6 -12   0   20.40    2.00
  -6 -12   0   14.80    1.50
   6 -12   0   16.50    1.60
  -6  12   0   18.00    2.20
  -6  12   0   18.30    1.70
  -6  12   0   16.60    1.50
   6  12   0   16.90    2.50
  -6  12   0   17.10    1.70
  -6  12   0   15.90    1.60
   6  12   0   17.90    1.90
  -6  12   0   16.70    1.80
   6  12   0   18.60    2.40
  -6  12   0   18.20    1.60
  -7 -12   0   41.30    1.80
  -7 -12   0   42.50    2.70
   7 -12   0   46.30    2.70
  -7 -12   0   43.60    2.20
   7 -12   0   45.30    2.70
  -7  12   0   37.70    2.40
  -7  12   0   41.00    2.40
  -7  12   0   41.40    2.70
  -7  12   0   42.10    2.50
  -7  12   0   37.40    3.50
   7  12   0   43.70    3.10
   7  12   0   44.20    3.40
  -7  12   0   39.70    2.30
  -7  12   0   38.70    3.70
   7  12   0   42.50    2.80
  -8 -12   0    1.40    0.60
  -8 -12   0    1.80    1.00
  -8 -12   0    2.40    0.80
   8 -12   0    0.20    0.90
   8 -12   0    0.70    0.90
  -8  12   0    1.00    0.80
  -8  12   0    2.00    1.00
  -8  12   0    0.20    0.80
   8  12   0    0.50    0.80
  -8  12   0    0.80    0.80
   8  12   0    1.10    1.00
  -8  12   0    0.00    0.30
   8  12   0    0.10    1.10
  -8  12   0   -0.40    0.70
  -8  12   0    2.40    0.90
  -9 -12   0    3.90    0.90
  -9 -12   0    2.90    0.80
  -9 -12   0    4.20    1.30
   9 -12   0    4.50    1.40
   9  12   0    1.90    1.20
   9  12   0    0.90    1.30
  -9  12   0    2.50    1.00
  -9  12   0    2.50    1.00
  -9  12   0    2.80    1.00
   9  12   0    2.10    1.00
  -9  12   0    2.20    0.90
  -9  12   0    1.70    0.90
  -9  12   0    2.40    1.00
  10 -12   0    3.50    1.10
 -10 -12   0    2.00    1.10
 -10 -12   0    3.90    0.90
 -10 -12   0    3.30    0.90
  10  12   0    2.70    1.20
  10  12   0    3.60    1.20
 -10  12   0    4.00    1.10
 -10  12   0    4.20    1.00
 -10  12   0    5.30    1.30
  10  12   0    2.30    1.30
 -10  12   0    2.30    1.70
 -10  12   0    3.00    1.00
 -11 -12   0    0.40    0.70
 -11 -12   0    1.00    1.00
  11 -12   0    0.30    0.90
 -11 -12   0    1.00    0.70
  11  12   0    1.60    1.30
 -11  12   0    0.30    0.60
  11  12   0    0.10    1.10
 -11  12   0    0.90    0.90
 -11  12   0   -0.10    0.70
  11  12   0    1.40    1.00
 -12 -12   0    0.40    0.80
 -12 -12   0    0.30    0.60
  12 -12   0   -0.30    0.80
 -12  12   0    0.80    0.80
  12  12   0   -1.00    1.00
  12  12   0    0.60    1.70
 -12  12   0    0.20    0.60
 -13 -12   0    1.70    1.20
  13 -12   0    2.20    1.20
 -13 -12   0    1.40    0.70
 -13 -12   0    1.80    1.00
  13  12   0    2.90    1.60
  13  12   0    1.30    1.20
 -13  12   0    2.30    1.00
 -13  12   0    2.50    1.20
   0 -13   0    0.20    0.70
   0 -13   0   -0.10    0.50
   0 -13   0    0.80    0.70
   0 -13   0    0.00    0.60
   0 -13   0    0.10    0.40
   0  13   0   -0.20    0.60
   0  13   0    0.50    1.00
   0  13   0    0.20    0.50
   0  13   0    0.00    0.70
   0  13   0    0.60    0.60
   0  13   0    0.50    0.70
  -1 -13   0  161.08    4.70
  -1 -13   0  155.38    4.10
   1 -13   0  152.98    4.70
  -1 -13   0  159.08    4.20
  -1 -13   0  157.18    4.00
  -1 -13   0  165.48    4.70
   1 -13   0  164.58    4.70
   1 -13   0  154.58    3.50
   1 -13   0  157.08    3.40
   1 -13   0  154.78    4.40
  -1  13   0  152.88    5.90
  -1  13   0  164.98    4.10
   1  13   0  158.68    4.60
   1  13   0  155.58    4.80
   1  13   0  160.28    4.20
   1  13   0  164.08    6.20
  -1  13   0  157.68    4.50
   1  13   0  155.88    4.50
  -1  13   0  152.38    4.70
  -1  13   0  158.98    4.80
  -1  13   0  157.18    3.70
  -2 -13   0   21.10    1.60
   2 -13   0   20.90    1.80
  -2 -13   0   22.40    1.90
  -2 -13   0   25.30    1.90
  -2 -13   0   22.50    1.70
   2 -13   0   20.40    1.80
  -2 -13   0   23.00    1.50
   2 -13   0   23.70    2.00
   2  13   0   21.80    1.70
  -2  13   0   20.60    1.10
  -2  13   0   22.80    1.10
  -2  13   0   22.80    1.30
  -2  13   0   18.10    1.80
  -2  13   0   19.60    1.70
   2  13   0   21.50    2.80
  -2  13   0   21.50    1.90
  -2  13   0   23.50    1.80
  -2  13   0   23.20    2.50
   2  13   0   22.80    1.90
   2  13   0   24.40    1.90
   3 -13   0   52.99    2.80
  -3 -13   0   50.79    2.50
  -3 -13   0   54.69    2.60
   3 -13   0   52.69    2.60
   3 -13   0   52.19    2.70
  -3 -13   0   57.19    2.80
  -3 -13   0   52.59    2.60
   3  13   0   53.49    3.70
  -3  13   0   51.39    3.40
  -3  13   0   52.99    2.80
  -3  13   0   50.69    2.50
   3  13   0   47.40    2.60
  -3  13   0   50.59    2.60
   3  13   0   51.39    2.60
  -3  13   0   54.89    1.90
   3  13   0   52.49    2.90
  -4 -13   0    8.20    1.30
   4 -13   0    4.40    1.10
   4 -13   0    5.60    1.20
  -4 -13   0    6.60    1.30
   4 -13   0    7.80    1.40
  -4 -13   0    6.70    1.20
   4  13   0    5.80    1.10
  -4  13   0    5.40    1.10
  -4  13   0    6.90    1.00
  -4  13   0    9.50    1.40
   4  13   0    9.70    1.50
   4  13   0    7.60    1.80
  -4  13   0    7.20    1.40
  -4  13   0    5.70    1.60
  -5 -13   0   14.20    1.70
   5 -13   0   14.30    1.60
   5 -13   0   15.70    1.90
  -5 -13   0   13.50    1.50
  -5 -13   0   15.70    1.90
  -5  13   0   14.00    1.60
  -5  13   0   16.80    1.90
   5  13   0   16.60    2.60
  -5  13   0   14.40    1.40
   5  13   0   16.40    2.00
  -5  13   0   13.30    1.70
   5  13   0   12.10    1.90
  -5  13   0   19.60    2.20
  -6 -13   0    0.90    0.90
   6 -13   0   -0.30    0.80
   6 -13   0    0.90    0.80
  -6 -13   0   -0.10    0.70
  -6 -13   0    0.40    0.40
  -6 -13   0   -0.10    0.70
  -6  13   0    0.20    0.30
  -6  13   0   -0.20    0.70
   6  13   0    2.00    1.40
   6  13   0    0.20    0.90
  -6  13   0    0.50    0.70
  -6  13   0    0.00    0.60
   6  13   0    1.00    0.90
  -6  13   0    0.70    0.80
  -6  13   0   -0.10    0.80
  -7 -13   0    5.20    1.30
   7 -13   0    3.20    1.10
  -7 -13   0    4.10    1.00
  -7 -13   0    3.90    0.70
  -7  13   0    2.90    0.90
  -7  13   0    4.00    1.00
  -7  13   0    2.70    1.00
  -7  13   0    2.90    1.20
   7  13   0    3.60    1.20
  -7  13   0    4.50    1.20
  -7  13   0    3.00    1.10
   7  13   0    2.20    1.20
   7  13   0    5.50    1.70
  -8 -13   0    8.50    1.20
  -8 -13   0    7.30    1.40
  -8 -13   0   10.10    1.10
  -8  13   0    8.10    1.40
  -8  13   0   11.60    1.70
  -8  13   0    9.50    1.50
   8  13   0    9.00    2.00
  -8  13   0    7.10    1.30
  -8  13   0    9.00    1.60
  -8  13   0    7.70    1.50
   8  13   0    9.60    1.80
  -8  13   0    7.80    1.40
   9 -13   0    7.70    1.40
  -9 -13   0   11.00    1.40
  -9 -13   0   12.10    2.10
  -9 -13   0   10.80    1.20
  -9  13   0   10.80    1.70
   9  13   0    6.60    1.60
  -9  13   0    9.70    1.50
   9  13   0   10.20    2.30
   9  13   0    9.00    1.70
  -9  13   0   11.50    1.60
 -10 -13   0    2.90    0.80
 -10 -13   0    2.00    0.80
  10 -13   0    0.80    1.10
 -10 -13   0    2.40    1.20
 -10  13   0    1.60    0.90
  10  13   0    1.00    1.30
  10  13   0    0.20    1.00
 -10  13   0    1.60    1.00
 -10  13   0    0.70    0.90
 -11 -13   0    6.80    1.10
 -11 -13   0    6.20    1.70
 -11 -13   0    7.20    1.20
  11 -13   0    8.20    1.70
  11  13   0    5.60    1.80
 -11  13   0    7.50    1.60
  11  13   0    5.70    1.70
 -11  13   0    7.70    1.30
  11  13   0   10.40    2.20
 -11  13   0    7.40    1.40
 -12 -13   0   -1.50    0.60
 -12 -13   0    0.90    1.10
  12 -13   0   -0.60    0.90
 -12 -13   0    0.20    0.60
 -12  13   0   -0.50    0.80
  12  13   0    0.60    1.20
 -12  13   0   -1.10    0.80
  12  13   0    0.40    1.20
   0 -14   0   25.00    1.50
   0 -14   0   27.00    1.80
   0 -14   0   25.40    2.10
   0 -14   0   25.60    2.00
   0  14   0   24.40    2.10
   0  14   0   27.70    2.90
   0  14   0   25.20    1.90
   0  14   0   24.80    1.60
   0  14   0   27.60    1.90
  -1 -14   0    1.30    0.70
  -1 -14   0    1.50    0.90
   1 -14   0    1.70    0.50
   1 -14   0    1.20    0.90
   1 -14   0    2.20    0.60
   1 -14   0    0.90    0.70
  -1 -14   0    1.50    0.70
  -1 -14   0    1.30    0.80
   1 -14   0    1.70    0.90
  -1 -14   0    1.30    0.80
   1  14   0    0.50    0.70
   1  14   0    2.10    0.90
  -1  14   0    1.00    0.70
  -1  14   0    0.50    0.50
   1  14   0    0.50    1.10
   1  14   0    0.70    0.70
  -1  14   0    1.50    0.90
  -1  14   0    0.60    1.10
  -1  14   0    1.00    0.80
   1  14   0    2.10    0.70
   2 -14   0    0.10    0.70
  -2 -14   0    1.60    0.70
  -2 -14   0    0.50    0.80
   2 -14   0    0.00    0.70
   2 -14   0    0.10    0.80
  -2 -14   0    0.30    0.60
  -2 -14   0   -0.20    0.80
   2  14   0    0.60    0.70
   2  14   0   -0.30    0.60
  -2  14   0    0.20    1.00
   2  14   0    0.10    1.10
   2  14   0    0.10    0.70
  -2  14   0    0.30    0.40
  -2  14   0    0.50    0.70
  -2  14   0    2.20    1.10
   2  14   0    0.40    0.60
  -2  14   0    0.40    0.50
  -3 -14   0   29.60    2.00
  -3 -14   0   31.90    2.20
  -3 -14   0   31.30    2.10
   3 -14   0   30.20    2.30
   3 -14   0   27.80    2.10
   3 -14   0   26.10    2.00
  -3 -14   0   32.20    2.30
  -3  14   0   24.50    1.90
  -3  14   0   29.20    1.20
   3  14   0   26.10    2.10
   3  14   0   27.60    2.90
  -3  14   0   27.70    2.80
   3  14   0   32.90    2.40
  -3  14   0   32.40    2.20
  -3  14   0   28.00    1.40
   3  14   0   27.10    2.00
  -3  14   0   29.20    2.20
  -4 -14   0    1.30    0.80
   4 -14   0    1.40    0.90
   4 -14   0    1.00    0.90
  -4 -14   0    0.60    0.80
  -4 -14   0    1.40    0.80
  -4 -14   0    2.20    1.00
   4 -14   0    1.50    0.80
   4  14   0    0.90    0.80
  -4  14   0    1.70    0.90
   4  14   0    0.80    0.80
  -4  14   0    1.50    0.90
  -4  14   0    0.90    0.80
  -4  14   0   -0.40    0.90
  -4  14   0    1.30    0.60
   4  14   0    1.40    1.00
   4  14   0    2.70    1.50
   5 -14   0   13.30    1.50
  -5 -14   0   11.30    1.60
  -5 -14   0   20.00    1.80
   5 -14   0   10.90    1.60
  -5  14   0   14.60    1.70
   5  14   0   12.40    1.60
   5  14   0   14.50    2.10
  -5  14   0   15.40    1.70
  -5  14   0   10.40    1.80
  -5  14   0   14.40    2.00
   5  14   0   10.40    2.00
  -5  14   0   13.80    1.90
  -6 -14   0   24.00    1.90
   6 -14   0   22.80    2.00
   6 -14   0   26.00    2.30
  -6 -14   0   25.00    2.30
  -6  14   0   23.40    2.00
  -6  14   0   25.50    2.10
   6  14   0   23.40    2.80
  -6  14   0   27.00    2.60
  -6  14   0   23.20    2.20
   6  14   0   28.00    3.10
  -6  14   0   26.00    1.80
  -6  14   0   24.70    2.00
   6  14   0   23.30    2.20
  -7 -14   0    0.60    0.70
  -7 -14   0    0.50    0.40
  -7 -14   0    1.00    0.90
  -7  14   0   -0.40    0.90
   7  14   0    0.00    1.00
  -7  14   0    2.40    1.50
  -7  14   0    2.20    0.90
   7  14   0    0.90    0.90
  -7  14   0    1.40    0.80
  -7  14   0    0.30    0.70
  -8 -14   0    0.40    0.50
  -8 -14   0   -0.10    0.70
  -8 -14   0   -1.10    0.70
   8  14   0   -0.40    0.70
   8  14   0    0.20    1.00
  -8  14   0    0.80    0.70
  -8  14   0   -0.50    0.90
  -8  14   0    0.40    0.80
   8  14   0   -0.10    1.10
  -9 -14   0   25.30    1.90
  -9 -14   0   24.00    2.50
  -9 -14   0   24.80    1.50
   9  14   0   28.30    3.20
   9  14   0   22.20    3.00
  -9  14   0   20.80    2.10
   9  14   0   16.60    2.10
  -9  14   0   23.90    2.10
  -9  14   0   20.70    2.10
  10 -14   0   30.60    2.70
 -10 -14   0   28.20    2.80
 -10 -14   0   28.10    1.90
 -10  14   0   23.40    2.20
 -10  14   0   29.40    2.40
 -10  14   0   28.40    2.30
  10  14   0   27.60    3.30
  10  14   0   30.50    3.00
  10  14   0   26.90    3.60
 -11 -14   0    2.50    1.30
 -11 -14   0    5.70    1.10
 -11 -14   0    4.80    1.00
  11 -14   0    6.00    1.60
  11  14   0    4.20    1.80
 -11  14   0    4.80    1.20
  11  14   0    3.40    1.70
 -11  14   0    6.00    1.50
 -11  14   0    5.80    1.20
   0 -15   0    1.10    0.90
   0 -15   0   -0.10    0.50
   0 -15   0    0.30    0.80
   0 -15   0    0.80    0.70
   0  15   0   -0.50    0.50
   0  15   0    0.70    0.70
   0  15   0   -0.30    0.60
   0  15   0    1.20    1.10
  -1 -15   0   14.00    1.30
  -1 -15   0   16.90    1.90
   1 -15   0   14.40    1.00
   1 -15   0   11.80    1.60
   1 -15   0   17.60    2.10
  -1 -15   0   14.60    1.30
   1 -15   0   13.60    0.90
   1 -15   0   14.30    1.70
  -1 -15   0   19.00    2.00
  -1  15   0   15.60    1.40
   1  15   0   16.50    1.70
  -1  15   0   15.90    2.60
  -1  15   0   11.60    1.70
   1  15   0   15.20    1.50
   1  15   0   17.10    2.60
   1  15   0   17.10    1.70
  -1  15   0   13.50    1.20
  -2 -15   0   22.10    1.70
  -2 -15   0   21.90    2.00
   2 -15   0   20.10    1.90
   2 -15   0   19.70    2.00
  -2 -15   0   24.80    1.80
   2 -15   0   20.20    2.10
  -2 -15   0   20.20    2.00
  -2  15   0   26.70    2.90
  -2  15   0   19.60    2.20
  -2  15   0   21.60    1.40
   2  15   0   22.40    1.90
   2  15   0   17.20    1.60
   2  15   0   15.40    2.30
   2  15   0   22.90    2.10
  -3 -15   0    4.30    1.10
  -3 -15   0    5.40    1.50
   3 -15   0    8.00    1.40
  -3 -15   0    2.50    0.90
   3 -15   0    5.00    1.20
   3 -15   0    5.00    1.20
  -3 -15   0    2.50    1.00
   3  15   0    4.90    1.10
  -3  15   0    1.40    0.80
   3  15   0    3.70    1.20
  -3  15   0    4.60    1.60
  -3  15   0    5.60    0.80
  -3  15   0    4.10    1.10
   3  15   0    1.80    1.50
  -4 -15   0   25.10    2.10
  -4 -15   0   26.10    2.10
   4 -15   0   32.50    2.40
  -4 -15   0   32.80    2.80
  -4  15   0   29.40    2.90
  -4  15   0   28.60    2.20
  -4  15   0   29.90    2.10
   4  15   0   31.30    2.60
  -4  15   0   28.90    1.50
   4  15   0   27.10    2.20
  -4  15   0   26.40    2.40
  -5 -15   0    2.00    0.90
   5 -15   0    2.50    1.00
   5 -15   0    1.40    0.80
  -5 -15   0   -0.20    0.60
  -5 -15   0    1.20    0.90
  -5  15   0    0.10    0.90
   5  15   0    1.70    1.50
  -5  15   0    1.50    0.80
  -5  15   0    0.40    0.90
  -5  15   0    0.70    0.70
   5  15   0    1.50    1.30
   5  15   0    1.10    1.40
  -5  15   0    0.60    1.10
   6 -15   0   42.00    2.60
  -6 -15   0   43.50    2.80
  -6 -15   0   41.70    2.50
  -6  15   0   46.20    2.90
  -6  15   0   44.80    3.40
   6  15   0   41.50    2.80
   6  15   0   46.00    3.90
   6  15   0   48.50    3.40
  -6  15   0   48.20    2.30
  -7 -15   0   -0.70    0.60
  -7 -15   0   -0.30    0.80
  -7  15   0   -0.70    0.80
  -7  15   0    0.70    0.70
   7  15   0    0.10    1.10
   7  15   0   -0.30    1.20
  -7  15   0   -0.70    0.80
   7  15   0   -0.80    0.70
  -8 -15   0   13.30    1.70
  -8 -15   0   13.50    2.00
   8  15   0   12.80    2.30
  -8  15   0   14.30    1.70
  -8  15   0   14.30    1.90
  -8  15   0   13.60    2.10
   8  15   0   11.40    2.20
   8  15   0   13.90    2.20
  -9 -15   0    0.80    1.00
  -9 -15   0    0.10    0.70
  -9 -15   0   -0.20    0.50
  -9  15   0   -0.10    0.70
   9  15   0   -0.60    0.90
  -9  15   0    0.30    1.00
   9  15   0   -1.50    1.00
  -9  15   0    0.50    0.80
   9  15   0   -0.30    1.20
 -10 -15   0    2.80    0.70
 -10 -15   0    3.10    0.90
 -10 -15   0    2.30    1.30
 -10  15   0    2.20    1.10
 -10  15   0    2.00    1.10
  10  15   0    3.70    1.70
  10  15   0    2.80    1.40
 -10  15   0    2.30    1.00
  10  15   0    1.80    1.50
   0 -16   0    4.60    1.20
   0 -16   0    3.30    0.70
   0 -16   0    3.80    0.80
   0 -16   0    5.20    1.50
   0  16   0    4.70    1.10
   0  16   0    5.10    0.90
   0  16   0    4.60    1.20
   1 -16   0    1.10    0.90
   1 -16   0    1.20    0.50
  -1 -16   0    0.40    0.90
  -1 -16   0    0.70    0.60
   1 -16   0    0.40    0.40
  -1 -16   0    1.00    0.60
  -1 -16   0   -0.30    0.80
   1  16   0    0.90    0.80
  -1  16   0    0.60    0.80
  -1  16   0    1.30    0.80
  -1  16   0    0.90    2.20
   1  16   0    0.60    1.20
   1  16   0    0.10    0.50
   1  16   0    0.90    0.80
   2 -16   0   14.40    1.90
  -2 -16   0   17.30    1.60
  -2 -16   0   16.10    2.00
   2 -16   0   16.90    2.10
  -2 -16   0   20.50    2.20
   2  16   0   17.10    2.00
  -2  16   0   17.70    1.30
  -2  16   0   17.90    2.00
  -2  16   0   21.30    3.10
   2  16   0   15.80    1.80
   2  16   0   20.00    1.70
  -2  16   0   16.10    1.10
   2  16   0   15.70    2.50
  -3 -16   0   -0.40    0.70
  -3 -16   0   -0.30    0.80
   3 -16   0    1.30    1.10
  -3 -16   0   -0.70    0.60
   3 -16   0    0.20    0.80
   3  16   0   -0.70    1.00
  -3  16   0    0.40    0.70
  -3  16   0    0.70    1.20
   3  16   0    0.00    0.70
   3  16   0    0.40    0.90
   3  16   0   -0.50    0.70
   4 -16   0    5.30    1.30
  -4 -16   0    4.80    1.20
  -4 -16   0    3.90    1.10
  -4 -16   0    4.00    1.10
  -4 -16   0    4.00    1.20
   4  16   0    3.00    1.00
  -4  16   0    5.40    0.80
  -4  16   0    5.30    1.40
   4  16   0    6.90    1.90
  -4  16   0    3.80    1.60
  -5 -16   0    1.60    1.00
  -5 -16   0    1.60    0.90
  -5 -16   0    0.70    1.10
   5 -16   0    2.00    1.00
   5  16   0    0.70    1.10
   5  16   0    0.50    0.80
  -5  16   0    1.80    0.70
  -5  16   0    2.20    1.20
   5  16   0    0.10    1.10
  -5  16   0    3.40    1.50
  -6 -16   0    1.10    1.00
  -6 -16   0    1.40    0.90
  -6 -16   0   -0.50    0.80
   6 -16   0   -0.40    0.90
   6  16   0    0.20    1.30
   6  16   0    0.50    1.10
  -6  16   0    1.00    1.10
  -6  16   0    0.50    0.60
  -6  16   0   -0.60    0.70
   6  16   0   -0.90    0.70
  -7 -16   0    1.00    0.90
  -7 -16   0    0.30    0.90
   7  16   0    1.20    1.00
  -7  16   0    0.20    1.00
   7  16   0    1.50    1.50
  -7  16   0    1.70    1.20
   7  16   0    0.70    1.20
  -7  16   0    0.10    0.70
  -8 -16   0    2.90    1.30
  -8 -16   0    2.20    1.00
   8  16   0    1.00    1.10
  -8  16   0    2.00    0.90
  -8  16   0    2.20    1.00
   8  16   0   -0.10    1.30
   8  16   0    1.40    1.30
  -8  16   0    0.60    1.00
  -9 -16   0   -0.30    1.00
  -9 -16   0    1.10    0.80
   9  16   0    0.80    1.20
  -9  16   0    0.00    0.90
  -9  16   0    0.20    0.80
   9  16   0   -0.40    1.20
   9  16   0    0.30    1.10
  -9  16   0   -0.70    0.60
   0 -17   0    0.50    0.50
   0 -17   0    0.40    0.90
   0 -17   0   -0.30    0.40
   0 -17   0    0.40    0.90
   0  17   0    0.60    0.80
   0  17   0    0.70    0.60
   0  17   0   -0.40    1.10
   1 -17   0    0.30    0.90
  -1 -17   0   -0.40    0.50
  -1 -17   0   -0.20    0.90
   1 -17   0   -0.60    0.80
  -1 -17   0    0.20    0.50
  -1 -17   0   -0.40    0.90
   1  17   0    1.90    1.10
  -1  17   0    1.00    1.30
   1  17   0   -0.40    1.00
   1  17   0    0.90    0.60
  -1  17   0    0.60    0.70
   1  17   0    0.80    0.80
  -2 -17   0    2.00    1.00
   2 -17   0    3.00    1.20
  -2 -17   0    3.70    0.90
   2 -17   0    2.90    1.10
  -2 -17   0    3.70    1.20
   2  17   0    2.30    1.50
   2  17   0    4.50    1.00
  -2  17   0    3.20    0.70
   2  17   0    3.50    1.40
  -2  17   0    5.60    1.80
  -2  17   0    2.80    0.70
  -3 -17   0   13.80    1.70
   3 -17   0   10.70    1.60
  -3 -17   0   11.80    1.80
  -3 -17   0   14.80    1.70
  -3  17   0   15.70    2.80
   3  17   0   13.80    2.90
   3  17   0   13.20    1.70
   3  17   0   19.30    2.40
  -4 -17   0    9.20    1.50
  -4 -17   0   10.80    1.80
   4 -17   0    9.00    1.60
  -4  17   0    7.90    2.10
   4  17   0    9.00    1.50
   4  17   0    8.00    2.20
   4  17   0    8.70    1.80
  -4  17   0    9.00    1.00
   5 -17   0    4.00    1.20
  -5 -17   0    6.10    1.80
  -5 -17   0    4.30    1.30
  -5 -17   0    4.90    1.40
   5  17   0    3.60    1.80
   5  17   0    4.80    1.50
   5  17   0    4.30    1.20
  -5  17   0    4.00    1.70
  -5  17   0    4.90    0.90
   6 -17   0   23.90    2.20
  -6 -17   0   19.10    2.30
  -6 -17   0   20.30    2.20
  -6 -17   0   24.80    2.40
   6  17   0   11.20    2.50
   6  17   0   19.20    2.20
   6  17   0   25.30    3.00
  -6  17   0   20.30    1.60
  -7 -17   0    4.20    1.40
  -7 -17   0    2.70    1.00
  -7 -17   0    1.80    1.20
   7  17   0    2.50    1.30
   7  17   0    2.50    1.60
  -7  17   0    2.80    0.90
   7  17   0    5.20    1.40
  -8  17   0   20.70    3.20
  -8  17   0   16.40    1.80
   8  17   0    9.40    2.50
   8  17   0   15.30    2.10
  -8  17   0   14.10    2.50
   0 -18   0    7.40    1.60
   0 -18   0    7.20    0.90
   0 -18   0    7.30    1.60
   0 -18   0    8.00    0.90
   0  18   0    4.10    1.70
   0  18   0    4.90    1.20
  -1 -18   0    1.10    1.10
  -1 -18   0   -0.90    0.90
   1 -18   0   -0.20    0.90
   1 -18   0    0.60    1.00
   1  18   0    0.40    1.40
  -1  18   0    0.40    0.60
  -1  18   0   -0.10    1.40
   1  18   0    0.40    0.60
  -1  18   0    0.20    0.50
   2 -18   0   12.50    1.90
  -2 -18   0   17.40    2.20
  -2 -18   0   16.60    1.60
  -2 -18   0   17.00    1.50
  -2 -18   0   15.70    2.10
   2  18   0   19.10    3.10
   2  18   0   15.90    1.70
  -2  18   0   15.90    1.10
   2  18   0   15.60    2.10
  -2  18   0   12.30    2.50
  -2  18   0   18.50    1.30
   3 -18   0    6.80    1.50
  -3 -18   0    6.70    1.50
  -3 -18   0    5.10    1.20
  -3 -18   0    7.20    1.60
  -3  18   0    2.10    1.30
  -3  18   0    6.70    2.10
   3  18   0    4.60    1.40
   3  18   0    1.70    1.50
   3  18   0    3.70    1.10
   4 -18   0    7.60    1.50
  -4 -18   0    7.80    1.60
  -4 -18   0    8.30    1.50
  -4 -18   0    9.70    1.60
   4  18   0   10.30    1.90
  -4  18   0   14.00    2.70
  -4  18   0    7.10    1.70
   4  18   0    9.80    2.20
   4  18   0    8.30    1.50
   5 -18   0    6.00    1.40
  -5 -18   0    7.00    1.50
  -5 -18   0    9.90    1.80
  -5 -18   0    8.60    1.70
   5  18   0    4.90    1.40
  -5  18   0    4.80    1.40
   5  18   0    5.80    1.90
  -5  18   0    6.10    0.90
  -5  18   0    7.40    2.10
   5  18   0    5.30    1.60
   0 -19   0   -1.30    1.00
   0 -19   0    0.70    1.10
   0 -19   0    0.70    0.50
   0 -19   0    0.30    0.40
   0  19   0   -0.50    1.40
   0  19   0    0.90    0.60
  -1 -19   0   21.50    2.40
  -1 -19   0   21.90    1.70
   1 -19   0   24.10    2.40
  -1 -19   0   18.80    2.30
  -1  19   0   20.00    3.20
   1  19   0   23.10    2.20
  -1  19   0   20.40    1.70
  -1  19   0   20.10    1.40
   1  19   0   23.10    3.60
 -17   0   1    0.70    0.70
 -17   0   1    1.80    1.30
  17   0  -1    2.10    1.20
  17   0  -1    0.90    0.80
 -17   0   1    1.20    0.60
  17   0  -1    1.00    1.10
 -17   0   1    1.80    1.10
 -16   0   1   -0.80    0.80
 -16   0   1   -0.80    0.80
 -16   0   1   -0.60    0.60
  16   0  -1   -0.10    0.80
 -16   0   1    0.20    0.60
  16   0  -1   -0.90    0.80
  16   0  -1   -0.20    0.60
  16   0  -1    1.30    1.00
  15   0  -1    0.30    0.60
 -15   0   1    0.10    0.80
  15   0  -1   -0.80    0.80
 -15   0   1    0.40    0.70
  15   0  -1   -0.30    0.60
 -15   0   1    1.10    1.00
 -15   0   1    0.80    1.10
 -15   0   1    0.10    0.50
 -14   0   1   -0.40    0.60
  14   0  -1    0.70    0.80
  14   0  -1    0.00    0.90
  14   0  -1   -0.80    0.50
 -14   0   1   -0.50    0.80
  14   0  -1   -0.70    0.50
 -14   0   1   -0.30    0.90
 -14   0   1   -0.50    0.80
 -14   0   1   -0.40    0.40
 -13   0   1    1.50    0.60
  13   0  -1    4.10    1.00
 -13   0   1    1.40    0.90
  13   0  -1    1.70    1.00
 -13   0   1    1.30    1.00
  13   0  -1    1.20    0.70
 -13   0   1    2.40    1.10
 -13   0   1    2.80    0.80
  13   0  -1    2.20    0.90
 -12   0   1    0.40    0.40
 -12   0   1    0.00    0.70
 -12   0   1    0.40    0.80
 -12   0   1   -0.10    0.80
  12   0  -1    0.50    0.60
  12   0  -1   -0.30    0.60
 -12   0   1   -0.10    0.50
  12   0  -1    0.00    0.70
 -11   0   1  370.16    8.10
  11   0  -1  356.66    7.80
 -11   0   1  367.96    8.40
 -11   0   1  360.16    7.10
 -11   0   1  359.96    8.40
  11   0  -1  351.16    7.50
  11   0  -1  365.36    8.50
 -11   0   1  353.56    6.50
 -10   0   1    0.50    0.60
  10   0  -1   -0.40    0.60
  10   0  -1   -0.10    0.50
  10   0  -1    0.30    0.50
 -10   0   1   -0.20    0.50
 -10   0   1    0.00    0.40
 -10   0   1   -0.20    0.70
   9   0  -1   18.50    1.40
  -9   0   1   19.00    1.50
  -9   0   1   18.60    1.60
  -9   0   1   18.10    1.20
   9   0  -1   20.10    1.40
   9   0  -1   22.10    1.70
  -9   0   1   17.70    1.50
   8   0  -1    0.70    0.50
  -8   0   1    0.70    0.60
   8   0  -1    0.10    0.40
   8   0  -1   -0.30    0.40
  -8   0   1    0.00    0.30
  -8   0   1    0.50    0.50
  -8   0   1    0.60    0.60
   8   0  -1    0.40    0.30
  -7   0   1    6.10    0.70
  -7   0   1    5.10    0.90
   7   0  -1    3.90    0.70
   7   0  -1    5.50    1.00
  -7   0   1    4.00    0.80
  -7   0   1    3.50    0.70
   7   0  -1    5.00    0.50
   7   0  -1    4.50    0.80
  -6   0   1    0.50    0.40
  -6   0   1   -0.40    0.40
  -6   0   1    0.80    0.30
   6   0  -1    0.10    0.30
   6   0  -1    0.30    0.40
  -6   0   1    0.10    0.40
   6   0  -1    0.10    0.20
   6   0  -1   -0.10    0.40
  -6   0   1   -0.20    0.20
   5   0  -1    4.50    0.70
  -5   0   1    3.40    0.50
   5   0  -1    3.70    0.50
   5   0  -1    3.90    0.60
   5   0  -1    4.70    0.40
  -5   0   1    4.80    0.50
  -5   0   1    3.30    0.50
  -5   0   1    5.50    0.70
  -5   0   1    3.00    0.50
   4   0  -1   -0.10    0.40
  -4   0   1    0.00    0.20
  -4   0   1    0.30    0.40
  -4   0   1    0.40    0.30
  -4   0   1    0.00    0.30
  -4   0   1    0.30    0.30
   4   0  -1    0.10    0.30
   4   0  -1    0.00    0.20
   4   0  -1    0.20    0.30
   3   0  -1  270.97    4.90
  -3   0   1  279.47    4.40
   3   0  -1  272.37    4.60
   3   0  -1  290.07    4.40
   3   0  -1  276.37    4.80
  -3   0   1  278.27    4.80
  -3   0   1  265.37    4.90
  -3   0   1  277.67    4.70
  -2   0   1    0.10    0.20
  -2   0   1    0.10    0.20
  -2   0   1    0.20    0.20
  -2   0   1    0.10    0.10
   2   0  -1    0.10    0.10
   2   0  -1    0.10    0.20
  -2   0   1    0.00    0.20
   2   0  -1    0.10    0.20
   2   0  -1    0.30    0.20
  -2   0  -1    0.50    0.20
  -2   0  -1    0.50    0.20
  -2   0  -1    0.40    0.30
   2   0   1    0.30    0.20
  -2   0  -1    0.50    0.20
   2   0   1    0.50    0.20
   2   0   1    0.40    0.20
   2   0   1    0.40    0.30
   3   0   1 1175.28   56.09
  -3   0  -1 1117.99   54.49
  -4   0  -1    0.90    0.30
  -4   0  -1    0.50    0.30
   4   0   1    1.00    0.30
  -4   0  -1    0.60    0.30
  -4   0  -1    0.30    0.40
   4   0   1    0.40    0.30
   4   0   1    0.20    0.40
   4   0   1    0.90    0.40
   5   0   1   65.89    1.70
   5   0   1   62.69    2.10
  -5   0  -1   65.79    2.10
  -5   0  -1   62.49    2.00
   5   0   1   66.59    1.50
   5   0   1   64.29    2.00
  -5   0  -1   65.99    1.70
  -5   0  -1   64.19    2.10
   6   0   1    1.00    0.50
   6   0   1    0.30    0.40
   6   0   1    0.50    0.40
  -6   0  -1   -0.20    0.30
  -6   0  -1    0.40    0.40
   6   0   1    0.40    0.40
  -6   0  -1    0.60    0.50
   6   0   1    0.70    0.30
  -6   0  -1    0.60    0.60
  -7   0  -1   37.50    1.40
  -7   0  -1   38.80    1.90
   7   0   1   38.40    1.70
   7   0   1   37.30    1.40
  -7   0  -1   35.70    1.90
  -7   0  -1   38.50    1.80
   7   0   1   38.00    1.90
   7   0   1   37.20    1.70
  -8   0  -1    0.20    0.50
   8   0   1    0.40    0.50
  -8   0  -1    0.60    0.50
  -8   0  -1    0.00    0.60
   8   0   1   -0.30    0.30
   8   0   1   -0.30    0.40
  -8   0  -1   -0.10    0.30
   9   0   1  266.57    6.10
   9   0   1  286.27    6.70
   9   0   1  272.37    6.10
  -9   0  -1  273.07    6.50
   9   0   1  276.57    5.20
  -9   0  -1  273.07    6.50
  -9   0  -1  282.67    6.40
  -9   0  -1  280.57    5.50
 -10   0  -1    0.50    0.70
 -10   0  -1   -0.40    0.40
  10   0   1    1.00    0.80
  10   0   1    0.40    0.50
 -10   0  -1    0.90    0.80
 -10   0  -1    0.40    0.70
  10   0   1    0.20    0.40
  10   0   1    0.60    0.60
  11   0   1  116.39    3.00
 -11   0  -1  112.39    4.20
  11   0   1  118.99    3.80
 -11   0  -1  114.69    4.10
  11   0   1  117.59    4.30
 -11   0  -1  117.29    4.30
 -11   0  -1  111.59    3.20
  11   0   1  110.49    3.80
 -12   0  -1    0.00    0.80
 -12   0  -1   -0.20    0.70
 -12   0  -1   -0.10    0.50
 -12   0  -1    0.50    0.70
  12   0   1   -0.10    0.40
  12   0   1   -0.20    0.60
  12   0   1    1.00    1.50
  12   0   1   -1.00    0.50
  13   0   1   10.80    1.50
 -13   0  -1   13.70    1.90
 -13   0  -1   14.10    1.90
 -13   0  -1   15.30    1.40
  13   0   1   13.20    1.20
 -13   0  -1   13.20    1.90
  13   0   1   13.70    1.90
 -14   0  -1    0.80    0.90
  14   0   1    0.40    0.60
 -14   0  -1    0.40    1.00
 -14   0  -1    0.20    0.90
  14   0   1   -0.80    0.50
 -14   0  -1    0.00    0.60
  14   0   1    0.20    0.90
 -14   0  -1    0.30    0.50
 -15   0  -1    8.00    1.10
 -15   0  -1   10.60    2.10
 -15   0  -1    7.90    1.50
  15   0   1    8.20    1.10
  15   0   1    7.00    1.70
 -15   0  -1   10.00    1.70
  16   0   1    1.00    0.90
 -16   0  -1   -0.30    0.60
  16   0   1    1.50    0.70
 -16   0  -1    0.40    1.10
  16   0   1    0.10    0.90
 -16   0  -1    0.10    0.90
 -16   0  -1   -1.50    0.70
 -17   0  -1    8.40    2.10
 -17   0  -1    5.70    1.70
  17   0   1    8.20    1.90
  17   0   1    7.00    1.60
 -17   0  -1    8.20    1.80
  17   0   1    5.10    1.00
 -17   0  -1    6.40    1.00
 -17  -1   1   14.20    2.10
 -17  -1   1   18.80    1.60
  17  -1  -1   12.90    2.20
 -17  -1   1   15.20    1.20
  17  -1  -1   14.90    1.70
 -17  -1   1   16.10    2.40
  17  -1  -1   12.90    1.80
  17   1  -1   12.70    1.80
  17   1  -1   14.50    1.90
 -17   1   1   13.90    2.10
 -17   1   1   18.90    2.30
  17   1  -1   16.00    1.60
 -17   1   1   15.90    1.50
 -17   1   1   14.90    2.20
 -17   1   1   19.30    2.80
  17   1  -1   16.90    2.70
  16  -1  -1    0.80    0.90
 -16  -1   1    0.30    0.50
 -16  -1   1    2.30    1.20
  16  -1  -1    0.20    0.80
 -16  -1   1    0.50    0.70
 -16  -1   1    1.00    1.00
  16  -1  -1    1.10    0.80
  16  -1  -1    1.20    0.80
  16   1  -1    1.10    0.70
 -16   1   1    1.60    1.00
 -16   1   1    0.20    1.00
  16   1  -1    1.10    0.90
  16   1  -1    0.20    1.00
 -16   1   1    0.60    0.70
 -16   1   1    0.50    0.60
 -16   1   1    0.30    1.00
  16   1  -1    0.40    0.70
  15  -1  -1    5.70    1.60
 -15  -1   1    5.80    1.50
  15  -1  -1    5.40    1.20
 -15  -1   1    4.60    1.60
  15  -1  -1    4.00    1.50
  15  -1  -1    3.10    1.30
  15  -1  -1    5.00    1.00
 -15  -1   1    5.80    0.80
 -15  -1   1    4.10    0.90
 -15   1   1    3.40    1.30
 -15   1   1    5.90    1.60
 -15   1   1    5.70    1.10
  15   1  -1    4.20    0.90
  15   1  -1    4.90    1.20
  15   1  -1    5.90    1.60
 -15   1   1    6.30    1.60
 -15   1   1    4.40    0.90
 -14  -1   1    2.60    1.10
 -14  -1   1    2.00    1.20
  14  -1  -1    5.20    2.30
  14  -1  -1    4.70    1.10
 -14  -1   1    2.60    1.30
 -14  -1   1    5.70    1.00
  14  -1  -1    4.80    1.10
  14  -1  -1    3.20    0.80
 -14  -1   1    4.00    0.70
 -14   1   1    4.70    1.20
 -14   1   1    6.00    1.50
 -14   1   1    3.80    1.00
  14   1  -1    4.50    1.00
  14   1  -1    5.00    1.40
 -14   1   1    2.80    1.20
 -14   1   1    3.60    0.90
  13  -1  -1   15.20    1.60
  13  -1  -1   17.30    1.90
  13  -1  -1   15.50    1.40
  13  -1  -1   14.80    1.60
 -13  -1   1   14.90    1.90
 -13  -1   1   18.60    2.30
 -13  -1   1   15.60    1.40
 -13  -1   1   15.30    1.10
  13  -1  -1   16.00    2.00
 -13  -1   1   14.70    2.00
 -13   1   1   17.60    1.30
  13   1  -1   13.80    1.80
 -13   1   1   18.60    1.60
  13   1  -1   15.60    1.90
 -13   1   1   15.90    2.00
  13   1  -1   15.40    1.80
 -13   1   1   17.50    2.10
 -13   1   1   16.10    2.00
 -12  -1   1   44.30    2.80
  12  -1  -1   41.70    2.00
  12  -1  -1   40.70    2.20
 -12  -1   1   46.00    2.00
  12  -1  -1   41.60    2.30
 -12  -1   1   40.40    2.70
 -12  -1   1   44.20    2.70
  12  -1  -1   43.90    2.70
  12  -1  -1   46.50    2.40
 -12  -1   1   41.70    1.60
 -12   1   1   45.30    2.60
  12   1  -1   41.90    2.50
 -12   1   1   44.50    2.10
 -12   1   1   42.90    2.60
 -12   1   1   44.60    1.90
  12   1  -1   46.30    2.90
 -12   1   1   36.00    2.50
  12   1  -1   44.10    2.40
  11  -1  -1    6.40    1.10
 -11  -1   1    4.50    1.10
 -11  -1   1    6.30    0.90
  11  -1  -1    5.00    1.00
 -11  -1   1    5.50    1.10
  11  -1  -1    5.20    0.90
  11  -1  -1    7.10    1.20
 -11  -1   1    7.20    1.40
  11   1  -1    6.40    0.70
  11   1  -1    6.70    1.10
 -11   1   1    5.10    1.00
 -11   1   1    6.50    1.30
 -11   1   1    5.70    1.00
 -11   1   1    6.00    1.20
 -11   1   1    5.90    0.80
  11   1  -1    4.90    1.20
  11   1  -1    5.10    1.10
  10  -1  -1   49.99    2.10
  10  -1  -1   46.90    2.40
  10  -1  -1   45.00    1.90
 -10  -1   1   47.60    1.80
 -10  -1   1   50.39    2.70
 -10  -1   1   47.90    2.60
  10  -1  -1   42.90    2.10
 -10  -1   1   45.60    2.40
  10   1  -1   44.40    2.60
 -10   1   1   44.60    2.30
 -10   1   1   48.60    2.00
  10   1  -1   47.20    1.50
  10   1  -1   45.60    2.20
 -10   1   1   47.70    2.30
  10   1  -1   44.50    2.30
 -10   1   1   45.90    2.40
 -10   1   1   48.90    1.70
   9  -1  -1   46.80    2.10
  -9  -1   1   49.50    2.50
   9  -1  -1   43.70    2.20
  -9  -1   1   45.40    2.40
  -9  -1   1   45.40    1.70
  -9  -1   1   46.50    2.30
   9  -1  -1   46.30    1.80
   9  -1  -1   44.50    1.90
   9   1  -1   47.70    1.50
   9   1  -1   48.50    2.50
  -9   1   1   45.90    1.90
   9   1  -1   43.60    2.00
  -9   1   1   48.60    2.20
  -9   1   1   47.30    2.20
  -9   1   1   47.60    2.30
   9   1  -1   47.00    2.20
  -8  -1   1   79.59    3.00
  -8  -1   1   80.09    3.00
   8  -1  -1   81.79    2.90
  -8  -1   1   79.69    2.20
  -8  -1   1   74.99    2.80
   8  -1  -1   77.19    2.60
   8  -1  -1   78.79    2.40
   8   1  -1   79.29    2.60
  -8   1   1   76.69    2.60
   8   1  -1   76.29    2.70
  -8   1   1   77.29    2.80
  -8   1   1   78.19    2.70
  -8   1   1   79.39    2.10
   8   1  -1   75.09    3.00
  -8   1   1   81.09    2.40
   8   1  -1   78.59    2.00
  -7  -1   1  153.38    4.20
  -7  -1   1  156.88    4.00
  -7  -1   1  153.28    4.10
  -7  -1   1  158.28    3.30
   7  -1  -1  155.78    3.70
   7  -1  -1  154.78    4.00
   7  -1  -1  154.88    3.50
   7   1  -1  153.08    4.20
  -7   1   1  157.08    4.00
  -7   1   1  152.48    3.70
   7   1  -1  160.48    4.00
   7   1  -1  155.58    3.20
  -7   1   1  156.58    3.20
  -7   1   1  161.38    3.60
   7   1  -1  155.08    3.80
  -7   1   1  154.28    3.80
  -6  -1   1   61.59    1.80
   6  -1  -1   64.69    2.00
   6  -1  -1   62.99    1.90
   6  -1  -1   64.59    2.20
  -6  -1   1   64.89    2.20
  -6  -1   1   64.39    2.40
  -6  -1   1   64.39    1.70
  -6  -1   1   59.99    2.30
  -6   1   1   61.09    2.10
   6   1  -1   62.49    2.10
  -6   1   1   65.49    1.70
  -6   1   1   64.89    2.00
   6   1  -1   61.49    2.40
   6   1  -1   62.79    1.70
   6   1  -1   63.89    2.20
  -6   1   1   64.69    2.00
  -6   1   1   61.79    1.90
   5  -1  -1    9.60    0.70
   5  -1  -1    9.00    0.70
  -5  -1   1    9.40    0.60
   5  -1  -1    9.60    0.80
  -5  -1   1    8.80    0.80
  -5  -1   1    9.20    0.90
  -5  -1   1    8.90    0.70
  -5  -1   1   10.10    1.00
   5   1  -1   10.10    0.90
  -5   1   1    7.30    0.80
  -5   1   1    8.50    0.70
   5   1  -1    7.80    0.80
   5   1  -1    9.80    1.00
   5   1  -1    8.20    0.60
  -5   1   1    7.80    0.60
  -5   1   1    9.80    0.80
  -5   1   1    8.50    0.70
   4  -1  -1  297.07    4.90
  -4  -1   1  283.37    5.40
  -4  -1   1  289.47    5.50
   4  -1  -1  281.27    5.00
  -4  -1   1  289.47    5.60
   4  -1  -1  295.37    5.30
  -4  -1   1  290.57    5.10
   4  -1  -1  295.57    5.10
  -4   1   1  291.47    5.10
  -4   1   1  289.87    5.00
  -4   1   1  295.27    5.00
   4   1  -1  292.17    5.40
  -4   1   1  284.87    5.30
   4   1  -1  288.87    5.60
   4   1  -1  299.67    5.00
   4   1  -1  289.47    5.30
  -4   1   1  293.37    4.80
  -3  -1   1 1303.47   60.89
   3  -1  -1 1203.58   49.50
   3   1  -1 1183.38   58.99
  -3   1   1 1135.99   49.30
   2  -1  -1  187.68    3.20
   2  -1  -1  188.88    3.10
  -2  -1   1  192.58    3.40
  -2  -1   1  185.28    3.40
   2  -1  -1  194.38    3.10
  -2  -1   1  188.58    3.60
  -2   1   1  188.88    3.20
   2   1  -1  190.18    3.40
  -2   1   1  190.18    3.10
   2   1  -1  190.48    3.60
  -2   1   1  196.08    3.20
  -2   1   1  191.58    3.00
  -2   1   1  187.28    3.10
   2   1  -1  197.78    3.40
   1  -1   1    1.60    0.20
  -1  -1  -1    1.50    0.30
  -1  -1  -1    1.40    0.30
  -1  -1  -1    1.80    0.30
   1  -1   1    1.40    0.30
   1  -1   1    0.90    0.20
   1  -1   1    1.10    0.20
   1   1   1    1.30    0.40
  -1   1  -1    1.30    0.20
  -1   1  -1    1.90    0.20
  -1   1  -1    1.10    0.20
   1   1   1    1.30    0.20
   1   1   1    0.80    0.20
   1   1   1    2.10    0.30
  -1   1  -1    1.00    0.20
  -2  -1  -1  176.78    3.30
   2  -1   1  184.38    3.20
  -2  -1  -1  180.98    3.50
   2  -1   1  178.88    3.30
   2  -1   1  183.28    2.90
   2  -1   1  175.78    3.00
   2  -1   1  175.98    3.20
   2  -1   1  178.78    3.10
  -2   1  -1  186.98    2.90
  -2   1  -1  183.68    3.20
  -2   1  -1  181.98    3.10
  -2   1  -1  189.98    3.50
   2   1   1  180.28    2.80
  -2   1  -1  179.38    3.00
   2   1   1  183.08    3.40
   2   1   1  178.88    3.30
  -3  -1  -1  350.76    5.40
   3  -1   1  344.57    5.90
   3  -1   1  347.67    5.80
   3  -1   1  361.06    5.80
   3  -1   1  350.26    5.50
   3  -1   1  355.66    5.20
   3  -1   1  344.37    5.90
  -3  -1  -1  345.67    6.10
   3   1   1  352.46    5.40
   3   1   1  337.97    6.00
  -3   1  -1  353.06    5.90
  -3   1  -1  344.97    5.80
  -3   1  -1  349.67    5.50
   3   1   1  345.47    6.20
   3   1   1  353.96    6.10
  -3   1  -1  347.67    5.90
  -3   1  -1  355.16    5.80
  -4  -1  -1   76.89    1.60
  -4  -1  -1   72.09    2.20
   4  -1   1   79.29    2.00
   4  -1   1   75.69    1.90
   4  -1   1   72.39    1.90
   4  -1   1   76.99    1.70
   4  -1   1   74.49    2.10
  -4  -1  -1   75.29    2.20
  -4  -1  -1   77.29    2.30
   4   1   1   77.79    2.30
   4   1   1   75.79    1.60
  -4   1  -1   74.39    2.00
   4   1   1   77.39    2.20
  -4   1  -1   72.99    1.90
  -4   1  -1   75.79    2.00
   4   1   1   79.99    2.20
  -4   1  -1   76.79    2.10
   5  -1   1  740.93   12.30
   5  -1   1  746.73   11.50
   5  -1   1  754.92   12.10
  -5  -1  -1  742.83   11.50
   5  -1   1  755.92   12.10
  -5  -1  -1  745.53   12.40
   5  -1   1  750.32   11.90
  -5  -1  -1  755.32   12.60
  -5  -1  -1  739.73   12.60
   5   1   1  753.82   12.70
   5   1   1  789.32   12.70
  -5   1  -1  738.23   12.20
  -5   1  -1  754.92   11.90
  -5   1  -1  756.92   12.10
  -5   1  -1  753.22   12.30
   5   1   1  762.62   11.80
   5   1   1  740.93   11.50
   5   1   1  744.53   12.30
  -6  -1  -1   54.79    2.10
   6  -1   1   59.09    2.00
   6  -1   1   56.69    1.60
   6  -1   1   56.69    2.10
  -6  -1  -1   59.59    1.60
  -6  -1  -1   52.49    2.20
   6  -1   1   57.99    1.80
  -6  -1  -1   56.59    2.20
   6   1   1   56.49    1.50
  -6   1  -1   57.19    2.00
  -6   1  -1   56.89    2.10
  -6   1  -1   54.99    1.80
   6   1   1   57.39    2.10
   6   1   1   55.69    2.30
  -6   1  -1   58.39    2.10
   6   1   1   55.89    2.10
   6   1   1   59.49    1.70
  -7  -1  -1  284.37    6.30
   7  -1   1  293.37    5.80
   7  -1   1  295.37    5.90
  -7  -1  -1  292.67    5.20
   7  -1   1  294.57    6.20
  -7  -1  -1  289.17    6.20
   7  -1   1  294.87    5.20
   7  -1   1  288.27    5.50
  -7   1  -1  282.07    5.50
   7   1   1  288.37    5.20
  -7   1  -1  290.97    6.10
  -7   1  -1  293.97    6.10
   7   1   1  292.57    6.10
   7   1   1  289.57    6.00
  -7   1  -1  298.07    6.00
   7   1   1  284.87    6.50
  -8  -1  -1    7.20    1.00
  -8  -1  -1    8.80    0.80
   8  -1   1    8.20    1.00
   8  -1   1   10.20    0.80
  -8  -1  -1   10.80    1.40
   8  -1   1    8.10    1.10
  -8  -1  -1    7.20    1.10
   8  -1   1    7.20    1.00
   8  -1   1    9.10    0.90
   8   1   1    8.10    1.00
  -8   1  -1   10.80    1.30
   8   1   1    8.00    1.10
  -8   1  -1    7.20    1.00
  -8   1  -1    8.60    0.90
  -8   1  -1    8.20    1.10
   8   1   1    9.40    0.70
   8   1   1   10.70    1.40
   9  -1   1   36.90    1.90
  -9  -1  -1   37.00    2.10
  -9  -1  -1   39.20    1.50
   9  -1   1   37.30    1.50
   9  -1   1   37.50    2.10
  -9  -1  -1   38.30    2.30
   9  -1   1   34.70    1.90
   9  -1   1   38.20    1.70
  -9  -1  -1   36.60    2.30
  -9   1  -1   37.90    1.70
   9   1   1   34.60    2.00
  -9   1  -1   33.20    2.30
   9   1   1   37.70    2.30
   9   1   1   36.60    1.30
  -9   1  -1   36.80    2.20
   9   1   1   33.40    3.10
  -9   1  -1   37.40    2.00
  10  -1   1    0.30    0.40
 -10  -1  -1    1.00    0.70
  10  -1   1   -0.40    0.50
 -10  -1  -1    1.30    0.90
  10  -1   1   -0.20    0.60
 -10  -1  -1   -0.30    0.40
 -10  -1  -1    0.80    0.70
  10  -1   1   -0.10    0.50
 -10   1  -1   -0.20    0.40
 -10   1  -1    0.90    0.70
 -10   1  -1   -0.90    0.60
  10   1   1    0.20    0.50
  10   1   1    0.60    0.70
  10   1   1   -0.60    0.50
  10   1   1    0.10    0.30
 -10   1  -1    0.30    0.60
  11  -1   1    1.80    0.80
 -11  -1  -1    1.00    0.50
 -11  -1  -1    1.20    0.80
 -11  -1  -1    0.80    0.80
 -11  -1  -1    1.30    1.00
  11  -1   1    0.70    0.80
  11  -1   1    0.70    0.70
  11   1   1    0.70    0.70
 -11   1  -1    1.10    0.80
 -11   1  -1    0.50    0.70
  11   1   1    1.10    0.80
  11   1   1    1.20    1.00
 -11   1  -1    2.10    1.00
 -11   1  -1    1.80    0.70
  12  -1   1    7.70    1.30
  12  -1   1    7.40    1.00
  12  -1   1    5.50    1.30
 -12  -1  -1    5.50    1.40
 -12  -1  -1    7.00    1.40
 -12  -1  -1    8.90    1.60
  12  -1   1    6.30    1.10
 -12  -1  -1    6.60    0.90
  12   1   1    5.70    1.10
 -12   1  -1    7.40    1.50
  12   1   1    5.10    1.40
 -12   1  -1    5.80    1.30
 -12   1  -1    6.90    1.30
  12   1   1    4.20    1.00
  12   1   1    6.50    0.90
 -12   1  -1    8.70    1.20
  13  -1   1   25.50    2.00
 -13  -1  -1   25.80    2.90
  13  -1   1   26.00    2.10
 -13  -1  -1   23.90    2.30
  13  -1   1   23.60    2.30
  13  -1   1   23.50    1.60
 -13  -1  -1   25.40    2.80
 -13   1  -1   26.00    2.20
  13   1   1   25.80    2.10
  13   1   1   25.20    1.50
 -13   1  -1   21.20    2.30
  13   1   1   18.70    2.00
 -13   1  -1   24.10    2.20
  13   1   1   23.00    2.40
 -13   1  -1   22.50    1.70
 -13   1  -1   23.70    1.60
  14  -1   1    9.10    1.40
  14  -1   1    9.20    1.20
 -14  -1  -1   11.50    2.00
  14  -1   1    9.80    1.50
 -14  -1  -1   13.00    1.90
  14  -1   1    9.00    1.60
 -14  -1  -1    7.60    1.80
 -14   1  -1    9.50    1.30
 -14   1  -1   10.20    1.90
  14   1   1   12.30    1.20
 -14   1  -1    9.20    1.70
  14   1   1    7.60    1.50
  14   1   1    9.50    1.80
 -14   1  -1   11.30    1.30
 -14   1  -1   11.30    1.80
  15  -1   1    4.30    1.40
 -15  -1  -1    2.40    1.10
 -15  -1  -1    2.50    0.70
  15  -1   1    2.50    1.00
  15  -1   1    3.00    0.80
 -15  -1  -1    1.80    1.10
 -15  -1  -1    2.70    1.40
  15  -1   1    3.80    1.10
 -15   1  -1    3.70    1.30
  15   1   1    1.40    0.90
 -15   1  -1    3.20    0.80
 -15   1  -1    2.10    1.30
 -15   1  -1    2.70    1.20
  15   1   1    1.80    1.00
  15   1   1    3.00    0.80
 -16  -1  -1    0.60    1.10
 -16  -1  -1    0.60    1.10
  16  -1   1    0.50    0.90
  16  -1   1    1.10    1.00
  16  -1   1    0.20    0.60
 -16  -1  -1   -0.60    1.10
 -16  -1  -1    1.20    0.70
 -16   1  -1    2.20    1.10
  16   1   1    2.00    1.30
  16   1   1    1.00    0.70
 -16   1  -1    0.60    1.00
  16   1   1    2.90    1.00
 -16   1  -1    0.60    0.60
 -16   1  -1    1.50    1.20
  17  -1   1    1.80    0.80
 -17  -1  -1    0.70    1.10
 -17  -1  -1    1.80    0.70
 -17  -1  -1    1.70    1.50
  17  -1   1    1.00    1.00
 -17  -1  -1    3.20    1.70
  17  -1   1    2.60    1.40
 -17   1  -1    2.50    0.80
 -17   1  -1    3.00    1.30
  17   1   1    3.10    0.80
 -17   1  -1    3.50    1.40
 -17   1  -1    2.50    1.60
  17   1   1    1.20    1.30
 -17  -2   1    0.00    1.10
  17  -2  -1   -0.90    0.80
 -17  -2   1    0.20    0.50
 -17  -2   1   -1.10    0.90
  17  -2  -1    0.50    1.00
  17  -2  -1   -0.70    0.90
  17  -2  -1    0.70    0.80
 -17   2   1    0.20    1.00
  17   2  -1   -1.30    1.00
 -17   2   1    1.00    0.70
 -17   2   1    0.80    1.00
  17   2  -1    0.40    0.70
 -17   2   1   -0.80    0.80
 -16  -2   1    4.90    1.50
  16  -2  -1    1.10    1.00
  16  -2  -1    1.60    0.90
 -16  -2   1    3.90    0.90
 -16  -2   1    2.60    0.60
  16  -2  -1    1.80    1.00
 -16  -2   1    2.60    1.20
  16  -2  -1    2.00    0.90
 -16   2   1    6.30    1.60
  16   2  -1    2.80    0.80
 -16   2   1    1.50    1.10
 -16   2   1    2.00    0.80
 -16   2   1    2.50    1.30
 -16   2   1    1.90    0.90
  16   2  -1    1.00    1.20
 -15  -2   1    0.40    1.00
  15  -2  -1   -0.10    0.70
  15  -2  -1   -0.50    0.70
 -15  -2   1    1.90    0.70
 -15  -2   1    2.00    1.10
  15  -2  -1    0.70    0.80
  15  -2  -1    0.40    0.60
  15  -2  -1    0.80    0.80
 -15  -2   1    0.70    0.50
 -15   2   1    1.30    1.10
 -15   2   1    0.30    1.00
  15   2  -1    2.50    1.30
 -15   2   1    0.70    0.60
  15   2  -1    0.50    0.70
 -15   2   1    0.20    0.70
  14  -2  -1   13.80    1.70
 -14  -2   1   18.10    1.10
  14  -2  -1   19.20    2.50
  14  -2  -1   15.60    2.10
 -14  -2   1   14.60    2.00
  14  -2  -1   16.40    1.70
  14  -2  -1   20.60    1.70
 -14  -2   1   17.20    2.40
 -14   2   1   20.20    2.10
  14   2  -1   15.00    1.80
 -14   2   1   17.40    1.40
 -14   2   1   18.40    2.30
 -14   2   1   18.10    2.20
  14   2  -1   18.30    2.30
 -14   2   1   16.20    1.60
  13  -2  -1   28.30    2.00
 -13  -2   1   29.40    2.60
 -13  -2   1   31.70    1.40
 -13  -2   1   29.90    1.60
  13  -2  -1   28.90    2.10
 -13  -2   1   32.30    2.60
  13  -2  -1   31.30    2.40
  13  -2  -1   25.90    1.90
  13  -2  -1   30.90    1.90
  13   2  -1   30.40    1.30
 -13   2   1   29.90    2.40
 -13   2   1   29.20    2.30
  13   2  -1   29.70    2.20
 -13   2   1   26.90    2.40
 -13   2   1   31.80    2.00
 -13   2   1   32.50    2.30
  13   2  -1   32.60    2.80
 -12  -2   1    9.90    1.70
  12  -2  -1   12.10    1.30
 -12  -2   1   10.70    1.80
  12  -2  -1    9.30    1.30
 -12  -2   1   11.60    1.10
  12  -2  -1   11.50    1.40
  12  -2  -1   11.10    1.50
  12  -2  -1   11.90    1.70
  12   2  -1   12.00    1.80
  12   2  -1   13.20    1.80
 -12   2   1   11.30    1.60
 -12   2   1   11.80    1.50
  12   2  -1   11.50    1.00
 -12   2   1   14.10    1.40
  12   2  -1   13.00    1.70
 -12   2   1    9.40    1.50
 -12   2   1   10.00    1.10
 -11  -2   1   89.39    2.60
 -11  -2   1   89.49    3.60
 -11  -2   1   94.79    4.00
  11  -2  -1   88.99    3.10
  11  -2  -1   89.69    3.50
  11  -2  -1   81.69    3.00
  11  -2  -1   94.39    3.20
 -11  -2   1   88.09    3.80
  11  -2  -1   91.99    2.90
 -11   2   1   89.69    3.10
 -11   2   1   87.09    3.30
  11   2  -1   92.59    3.60
  11   2  -1   88.39    2.50
  11   2  -1   84.09    3.30
 -11   2   1   89.49    3.30
 -11   2   1   92.69    2.70
 -11   2   1   86.89    4.20
  11   2  -1   87.29    3.90
  10  -2  -1   98.79    3.20
  10  -2  -1  101.09    3.20
  10  -2  -1  103.29    3.00
 -10  -2   1  105.79    3.70
  10  -2  -1   93.39    3.40
  10  -2  -1  102.69    3.10
 -10  -2   1  101.49    3.90
 -10  -2   1   99.59    2.60
 -10  -2   1  102.09    4.00
  10   2  -1  103.69    3.50
 -10   2   1  104.59    3.40
 -10   2   1  102.99    3.30
  10   2  -1   97.49    4.70
 -10   2   1  100.99    3.50
 -10   2   1  105.19    2.90
  10   2  -1   99.69    3.60
  10   2  -1   99.59    2.70
 -10   2   1   96.39    3.10
   9  -2  -1   13.50    1.20
  -9  -2   1   12.80    0.90
   9  -2  -1   13.70    1.20
   9  -2  -1   13.20    1.10
  -9  -2   1   16.00    1.80
  -9  -2   1   13.20    1.40
   9  -2  -1   11.70    1.30
  -9  -2   1   10.80    1.60
   9  -2  -1   11.60    1.10
  -9   2   1   12.00    1.10
  -9   2   1   12.40    1.20
  -9   2   1   13.70    1.00
   9   2  -1   13.60    1.30
  -9   2   1   11.70    1.20
  -9   2   1   12.60    1.20
   9   2  -1    9.30    1.20
   9   2  -1   12.90    1.00
   9   2  -1   13.30    1.30
   8  -2  -1   44.30    2.00
   8  -2  -1   43.90    1.70
  -8  -2   1   44.20    1.50
   8  -2  -1   42.70    1.80
   8  -2  -1   45.50    1.70
  -8  -2   1   44.50    2.30
   8  -2  -1   42.70    1.80
  -8  -2   1   43.30    2.20
  -8  -2   1   45.90    2.30
  -8   2   1   43.70    1.90
  -8   2   1   43.40    2.00
   8   2  -1   46.30    2.40
  -8   2   1   48.40    1.70
  -8   2   1   47.90    1.90
   8   2  -1   42.10    2.00
   8   2  -1   44.60    1.70
   7  -2  -1    0.20    0.40
  -7  -2   1    0.90    0.60
   7  -2  -1    1.00    0.50
  -7  -2   1    0.50    0.30
   7  -2  -1    0.70    0.40
  -7  -2   1    0.70    0.60
   7  -2  -1    0.60    0.40
  -7  -2   1    1.20    0.60
   7  -2  -1    0.90    0.40
  -7   2   1   -0.10    0.40
  -7   2   1    1.10    0.40
   7   2  -1    0.80    0.50
   7   2  -1    0.50    0.50
  -7   2   1    0.80    0.40
   7   2  -1    1.30    0.50
  -7   2   1    0.90    0.50
   7   2  -1    1.10    0.60
  -7   2   1    1.50    0.50
  -6  -2   1  270.57    6.00
   6  -2  -1  290.17    5.20
   6  -2  -1  272.37    5.40
  -6  -2   1  285.07    5.80
   6  -2  -1  275.37    5.10
  -6  -2   1  284.07    5.50
   6  -2  -1  283.57    5.20
  -6  -2   1  264.37    6.20
  -6  -2   1  282.57    4.80
   6  -2  -1  282.37    5.40
   6   2  -1  278.87    6.10
  -6   2   1  279.97    5.50
  -6   2   1  279.97    5.30
  -6   2   1  279.37    5.20
   6   2  -1  278.17    5.30
  -6   2   1  281.57    5.10
  -6   2   1  281.97    5.40
   5  -2  -1   12.30    0.80
   5  -2  -1   13.60    0.80
   5  -2  -1   13.90    0.90
   5  -2  -1   15.00    0.80
  -5  -2   1   12.40    1.00
  -5  -2   1   13.70    1.10
  -5  -2   1   13.60    0.90
   5  -2  -1   13.00    0.90
  -5   2   1   12.20    0.90
   5   2  -1   15.20    1.20
  -5   2   1   13.80    0.80
  -5   2   1   14.10    0.90
  -5   2   1   12.90    0.80
  -5   2   1   16.30    0.80
   5   2  -1   12.80    0.90
   5   2  -1   13.90    1.10
  -4  -2   1  554.84    9.70
   4  -2  -1  579.14    8.80
   4  -2  -1  538.05    8.90
   4  -2  -1  565.54    8.90
  -4  -2   1  555.94    9.40
   4  -2  -1  578.04    8.80
  -4  -2   1  554.74    9.30
   4  -2  -1  545.05    9.00
  -4   2   1  586.34    9.50
  -4   2   1  560.84    9.10
   4   2  -1  562.94    9.30
  -4   2   1  561.24    8.80
  -4   2   1  552.84    8.90
   4   2  -1  538.95    9.60
  -4   2   1  569.24    8.80
   4   2  -1  550.44    9.60
   3  -2  -1   41.30    1.30
   3  -2  -1   41.30    1.20
  -3  -2   1   39.70    1.50
  -3  -2   1   41.20    1.50
   3  -2  -1   38.60    1.30
   3  -2  -1   40.30    1.10
   3  -2  -1   40.00    1.20
  -3  -2   1   38.60    1.40
   3  -2  -1   40.80    1.00
  -3   2   1   39.30    1.20
  -3   2   1   38.50    1.10
   3   2  -1   41.00    1.40
   3   2  -1   39.90    1.50
   3   2  -1   41.60    1.50
  -3   2   1   40.10    1.20
  -3   2   1   42.10    1.30
  -3   2   1   42.30    1.20
  -3   2   1   39.80    1.10
  -3   2   1   40.00    1.00
   2  -2  -1  267.37    4.70
  -2  -2   1  272.07    4.30
   2  -2  -1  284.47    4.20
  -2  -2   1  280.57    5.00
   2  -2  -1  276.67    4.60
   2  -2  -1  274.47    4.60
   2  -2  -1  279.07    4.60
  -2  -2   1  275.87    5.00
  -2   2   1  278.17    4.60
  -2   2   1  283.77    4.50
  -2   2   1  276.17    4.30
  -2   2   1  279.87    4.40
  -2   2   1  280.17    4.60
  -2   2   1  280.47    4.60
   2   2  -1  270.17    5.00
   2   2  -1  272.47    4.80
  -2   2   1  279.47    4.20
  -2   2   1  281.57    4.70
  -2   2   1  276.27    4.70
   2   2  -1  280.97    5.00
   1  -2  -1  196.58    3.40
  -1  -2   1  206.58    3.80
   1  -2  -1  200.08    3.40
   1  -2  -1  205.38    3.40
   1  -2  -1  200.08    3.40
  -1  -2   1  198.28    3.20
   1  -2  -1  205.78    3.10
  -1  -2   1  198.58    3.50
  -1  -2   1  198.78    3.60
   1  -2  -1  203.78    3.30
   1   2  -1  193.58    3.50
  -1   2   1  202.08    3.40
  -1   2   1  200.88    3.40
   1   2  -1  202.28    3.30
  -1   2   1  202.28    3.40
   1   2  -1  191.88    3.60
  -1   2   1  200.28    3.40
  -1   2   1  199.08    3.30
  -1   2   1  197.38    3.10
   1   2  -1  200.18    3.80
  -1   2   1  204.98    3.10
  -1   2   1  201.38    3.40
   0  -2   1  333.77    5.20
   0  -2  -1  330.97    5.20
   0  -2   1  324.07    5.50
   0  -2  -1  334.07    5.20
   0  -2  -1  331.97    5.20
   0  -2  -1  331.47    5.10
   0   2   1  329.87    5.20
   0   2   1  327.67    5.10
   0   2  -1  332.07    5.20
   0   2   1  335.27    5.10
   0   2  -1  315.67    5.10
   0   2  -1  321.67    5.20
   1  -2   1  199.28    3.30
   1  -2   1  206.08    3.60
  -1  -2  -1  196.98    3.50
  -1  -2  -1  202.78    3.60
  -1  -2  -1  202.38    3.40
   1  -2   1  191.98    3.40
   1  -2   1  208.08    3.20
   1  -2   1  204.78    3.30
  -1   2  -1  197.98    3.60
  -1   2  -1  188.68    3.30
  -1   2  -1  195.78    3.10
  -1   2  -1  197.28    3.20
   1   2   1  193.88    3.60
  -1   2  -1  193.48    3.30
  -1   2  -1  202.08    3.60
  -1   2  -1  199.78    3.40
  -1   2  -1  198.08    3.40
   1   2   1  198.78    3.50
   1   2   1  202.18    3.40
   1   2   1  192.48    3.70
  -2  -2  -1  489.55    7.90
   2  -2   1  479.35    7.80
   2  -2   1  491.25    7.40
   2  -2   1  495.05    7.60
  -2  -2  -1  483.45    8.20
   2  -2   1  490.85    7.80
   2  -2   1  483.95    7.60
  -2   2  -1  482.85    7.80
   2   2   1  495.85    8.20
  -2   2  -1  488.25    7.80
   2   2   1  483.05    7.90
  -2   2  -1  481.35    7.40
  -2   2  -1  500.85    7.60
  -2   2  -1  485.25    7.60
   2   2   1  485.75    8.10
  -2   2  -1  483.75    7.40
   3  -2   1  571.44    9.00
  -3  -2  -1  552.54    9.50
   3  -2   1  557.24    9.00
  -3  -2  -1  559.44    9.40
   3  -2   1  576.64    8.60
   3  -2   1  547.55    8.70
  -3  -2  -1  560.84    9.20
   3  -2   1  556.64    8.60
   3   2   1  554.84    9.20
  -3   2  -1  561.64    9.00
   3   2   1  559.34    8.20
   3   2   1  562.44    9.40
  -3   2  -1  556.24    9.00
  -3   2  -1  573.24    8.50
  -3   2  -1  558.34    8.70
  -3   2  -1  547.15    8.70
  -3   2  -1  554.34    8.70
   4  -2   1    9.30    0.60
   4  -2   1    9.10    0.70
  -4  -2  -1    9.40    1.00
   4  -2   1    8.80    0.70
   4  -2   1    9.20    0.80
   4  -2   1    9.60    0.60
   4  -2   1   10.00    0.70
  -4   2  -1    8.90    0.70
   4   2   1    9.10    0.90
  -4   2  -1    8.80    0.60
   4   2   1    9.00    0.80
   4   2   1    9.10    0.40
  -4   2  -1    9.40    0.70
  -4   2  -1    9.40    0.70
  -4   2  -1    7.70    0.60
   5  -2   1   51.89    1.70
   5  -2   1   51.59    1.70
   5  -2   1   50.19    1.50
  -5  -2  -1   52.29    2.00
  -5  -2  -1   52.09    1.20
   5  -2   1   51.49    1.70
  -5  -2  -1   49.99    2.10
  -5   2  -1   51.99    1.60
  -5   2  -1   52.09    1.70
   5   2   1   50.69    2.10
  -5   2  -1   51.89    1.80
  -5   2  -1   50.09    1.70
   5   2   1   52.59    1.90
   5   2   1   50.89    1.70
  -6  -2  -1  368.06    6.00
  -6  -2  -1  369.06    7.30
  -6  -2  -1  376.76    7.80
   6  -2   1  379.56    6.50
   6  -2   1  375.06    6.80
   6  -2   1  367.16    7.00
  -6  -2  -1  375.16    7.60
   6  -2   1  375.36    6.70
  -6   2  -1  377.86    6.80
   6   2   1  383.26    6.80
  -6   2  -1  379.86    7.00
  -6   2  -1  381.06    7.00
   6   2   1  367.66    7.20
  -6   2  -1  378.16    6.80
   6   2   1  376.26    7.70
   6   2   1  363.06    7.20
   7  -2   1    0.00    0.50
   7  -2   1   -0.30    0.30
   7  -2   1    0.20    0.40
  -7  -2  -1    0.40    0.50
  -7  -2  -1    0.30    0.60
   7  -2   1    0.50    0.40
  -7  -2  -1    0.30    0.60
  -7  -2  -1   -0.10    0.30
   7  -2   1   -0.20    0.40
   7   2   1    0.00    0.40
  -7   2  -1    0.70    0.50
  -7   2  -1    0.50    0.50
   7   2   1    0.20    0.40
  -7   2  -1    0.40    0.50
  -7   2  -1    0.70    0.50
   7   2   1    0.80    0.50
   7   2   1    1.40    0.70
   8  -2   1  212.48    4.30
   8  -2   1  219.48    5.10
   8  -2   1  215.28    4.90
   8  -2   1  214.68    4.70
   8  -2   1  216.78    4.80
  -8  -2  -1  211.98    5.30
  -8  -2  -1  214.78    5.50
  -8  -2  -1  215.18    4.00
  -8  -2  -1  194.58    6.10
  -8   2  -1  213.38    4.90
   8   2   1  209.28    5.60
   8   2   1  216.58    4.50
  -8   2  -1  209.38    4.70
  -8   2  -1  211.48    5.00
  -8   2  -1  207.08    5.00
   8   2   1  205.88    5.10
   8   2   1  211.38    5.20
  -9  -2  -1  167.08    5.00
   9  -2   1  171.88    4.30
   9  -2   1  176.78    5.80
   9  -2   1  172.68    4.60
   9  -2   1  169.48    4.40
   9  -2   1  170.88    3.90
  -9  -2  -1  173.78    4.90
  -9  -2  -1  174.08    5.20
  -9  -2  -1  176.08    3.60
   9   2   1  173.58    4.80
   9   2   1  170.08    4.70
  -9   2  -1  172.38    4.60
   9   2   1  175.88    3.90
  -9   2  -1  176.28    4.50
  -9   2  -1  168.18    4.20
   9   2   1  177.98    5.30
  10  -2   1   12.90    1.30
 -10  -2  -1   11.20    1.40
  10  -2   1   14.00    1.50
 -10  -2  -1   13.80    1.90
  10  -2   1   12.80    1.40
 -10  -2  -1   13.70    1.90
  10  -2   1   13.00    1.10
  10  -2   1   10.80    1.30
 -10   2  -1   14.20    1.30
 -10   2  -1   11.50    1.40
  10   2   1   13.00    1.50
 -10   2  -1   12.90    1.50
  10   2   1   14.00    1.00
  10   2   1   11.80    1.40
  10   2   1   16.90    2.00
 -10   2  -1   14.60    1.40
  11  -2   1   86.49    3.20
  11  -2   1   82.59    3.10
  11  -2   1   89.29    3.50
 -11  -2  -1   91.49    3.70
  11  -2   1   90.29    3.20
 -11  -2  -1   81.89    3.70
 -11  -2  -1   90.19    4.10
 -11  -2  -1   88.49    2.50
  11  -2   1   85.49    2.70
  11   2   1   83.89    3.40
  11   2   1   88.79    3.40
  11   2   1   87.79    3.90
 -11   2  -1   85.39    3.50
 -11   2  -1   88.19    3.50
 -11   2  -1   86.59    3.00
  11   2   1   86.09    2.40
 -11   2  -1   86.49    3.30
  12  -2   1   32.50    2.10
 -12  -2  -1   34.10    2.50
 -12  -2  -1   33.00    2.60
  12  -2   1   32.60    1.70
  12  -2   1   29.70    2.30
  12  -2   1   31.70    2.10
 -12  -2  -1   33.20    2.80
 -12   2  -1   30.80    1.90
  12   2   1   30.90    1.40
  12   2   1   31.40    2.70
 -12   2  -1   33.20    2.50
 -12   2  -1   34.40    2.30
 -12   2  -1   30.80    1.80
 -12   2  -1   28.60    2.10
  12   2   1   33.50    2.30
  13  -2   1    2.60    1.00
  13  -2   1    4.30    1.10
  13  -2   1    3.30    0.80
  13  -2   1    3.60    1.20
 -13  -2  -1    0.20    0.90
 -13  -2  -1    4.20    1.50
 -13  -2  -1    1.80    1.00
 -13   2  -1    2.30    0.90
  13   2   1    4.00    1.30
 -13   2  -1    3.00    0.80
 -13   2  -1    2.00    1.10
 -13   2  -1    2.50    1.00
 -13   2  -1    3.20    1.10
  13   2   1    0.80    0.80
  14  -2   1    6.60    1.40
 -14  -2  -1    4.90    1.30
  14  -2   1    3.90    1.00
  14  -2   1    2.80    1.00
 -14  -2  -1    3.70    1.40
  14  -2   1    5.50    1.00
 -14  -2  -1    5.00    1.90
 -14   2  -1    6.50    1.10
 -14   2  -1    5.00    1.00
 -14   2  -1    5.10    1.30
 -14   2  -1    5.00    1.30
  14   2   1    3.80    0.80
 -14   2  -1    3.40    1.10
  14   2   1    4.90    1.40
  14   2   1    4.30    1.20
 -15  -2  -1    0.10    0.80
  15  -2   1    0.00    0.60
  15  -2   1   -0.50    0.70
  15  -2   1    0.10    0.80
 -15  -2  -1    0.40    0.80
  15  -2   1    1.50    1.30
 -15  -2  -1    0.20    1.00
  15   2   1    0.40    0.60
 -15   2  -1    0.70    1.00
 -15   2  -1    1.20    0.70
  15   2   1    0.20    1.00
 -15   2  -1    0.00    0.80
 -15   2  -1    0.00    1.00
 -15   2  -1   -0.10    0.60
 -16  -2  -1    7.10    1.60
  16  -2   1    5.50    1.10
  16  -2   1    5.70    1.30
 -16  -2  -1    4.80    1.50
 -16  -2  -1    6.00    1.00
  16  -2   1    7.50    1.70
 -16   2  -1    6.90    1.60
 -16   2  -1    5.90    1.70
  16   2   1    4.20    1.50
  16   2   1    6.20    1.00
 -16   2  -1    7.90    1.70
  16   2   1    4.90    1.70
 -16   2  -1    4.20    1.00
 -17  -2  -1   -0.20    1.00
  17  -2   1    1.70    1.70
 -17  -2  -1   -0.60    0.50
  17  -2   1   -0.20    0.90
  17  -2   1    0.80    1.00
  17  -2   1    0.70    0.80
 -17  -2  -1    1.90    1.40
  17   2   1    1.20    1.20
 -17   2  -1    1.40    1.10
 -17   2  -1    0.60    0.70
 -17   2  -1    1.10    1.10
  17   2   1    0.70    0.60
  17  -3  -1    0.60    1.10
 -17  -3   1    0.70    1.30
  17  -3  -1   -0.90    0.80
 -17  -3   1    1.50    1.30
 -17  -3   1    0.20    0.40
  17  -3  -1    0.10    0.90
  17  -3  -1    1.80    0.80
 -17   3   1    0.70    1.00
 -17   3   1    0.30    0.80
 -17   3   1   -0.30    0.80
  17   3  -1    0.00    0.60
 -17   3   1    0.60    0.70
  17   3  -1   -0.60    1.10
 -17   3   1   -0.20    0.90
 -16  -3   1    4.60    2.10
  16  -3  -1    4.10    1.30
  16  -3  -1    4.30    1.00
 -16  -3   1    4.30    0.70
  16  -3  -1    4.30    1.20
  16  -3  -1    5.20    1.20
 -16  -3   1    2.40    1.30
  16   3  -1    6.00    1.70
 -16   3   1    2.90    1.10
 -16   3   1    5.70    1.10
 -16   3   1    4.60    1.50
 -15  -3   1    2.10    1.10
  15  -3  -1    2.60    0.90
 -15  -3   1    3.70    0.80
  15  -3  -1    5.40    1.10
  15  -3  -1    5.60    1.20
 -15  -3   1    5.00    0.70
  15  -3  -1    3.60    1.20
 -15  -3   1    4.10    1.40
 -15   3   1    3.30    1.30
 -15   3   1    5.10    1.10
 -15   3   1    2.80    0.90
  15   3  -1    3.20    1.40
 -15   3   1    2.80    1.20
  15   3  -1    4.60    1.40
  14  -3  -1   -0.30    0.70
  14  -3  -1    1.60    0.80
 -14  -3   1    1.10    0.50
  14  -3  -1    0.80    0.80
  14  -3  -1    1.70    0.90
  14  -3  -1    0.70    0.70
 -14  -3   1    0.20    1.00
 -14  -3   1    1.70    1.10
 -14  -3   1    1.10    0.60
 -14   3   1    0.30    0.60
  14   3  -1    2.10    1.10
 -14   3   1    0.70    0.80
  14   3  -1    1.20    0.60
 -14   3   1    1.00    0.90
 -14   3   1    1.50    0.80
 -14   3   1    1.70    1.00
  14   3  -1    0.60    0.70
  13  -3  -1   72.59    3.00
 -13  -3   1   68.49    3.80
  13  -3  -1   61.19    2.80
 -13  -3   1   73.99    3.70
 -13  -3   1   65.39    2.20
  13  -3  -1   74.29    3.20
  13  -3  -1   68.09    3.20
  13  -3  -1   68.99    2.80
 -13   3   1   64.09    3.10
 -13   3   1   69.29    3.20
 -13   3   1   67.49    2.60
  13   3  -1   65.69    3.80
  13   3  -1   65.49    2.30
  13   3  -1   68.39    3.20
 -13   3   1   68.29    2.90
 -13   3   1   72.19    3.30
 -12  -3   1    8.30    1.50
 -12  -3   1    7.30    1.30
  12  -3  -1    9.40    1.30
  12  -3  -1   10.90    1.50
  12  -3  -1    7.30    1.20
  12  -3  -1    8.80    1.20
 -12  -3   1    8.30    0.90
  12  -3  -1   10.60    1.30
 -12   3   1   11.10    1.40
 -12   3   1    6.40    1.30
 -12   3   1   10.70    1.30
 -12   3   1    8.30    1.50
  12   3  -1    7.20    1.30
 -12   3   1    8.70    1.30
  12   3  -1    6.10    1.30
  12   3  -1    8.50    1.00
  12   3  -1    9.60    1.40
  11  -3  -1    8.10    1.20
  11  -3  -1    8.10    1.20
  11  -3  -1    7.40    1.20
 -11  -3   1    8.60    0.90
  11  -3  -1    6.40    1.00
  11  -3  -1    6.60    1.00
 -11  -3   1    6.40    1.20
 -11  -3   1    6.90    1.40
 -11   3   1    6.60    1.20
  11   3  -1    7.30    1.20
 -11   3   1    8.00    1.10
 -11   3   1    7.00    1.20
  11   3  -1    8.80    1.60
 -11   3   1    8.70    1.00
  11   3  -1    9.00    1.50
  11   3  -1    8.20    1.00
 -11   3   1    7.70    1.10
  10  -3  -1  115.19    3.50
  10  -3  -1  117.99    3.70
 -10  -3   1  109.09    4.30
 -10  -3   1  114.49    2.70
  10  -3  -1  112.89    3.30
 -10  -3   1  107.99    4.00
  10  -3  -1  123.99    3.30
  10  -3  -1  112.79    3.30
  10   3  -1  109.59    3.80
  10   3  -1  120.59    4.50
 -10   3   1  112.89    3.50
  10   3  -1  110.99    3.90
  10   3  -1  115.79    3.20
 -10   3   1  113.79    3.50
 -10   3   1  118.19    3.50
 -10   3   1  115.89    3.70
 -10   3   1  116.99    3.20
   9  -3  -1    0.70    0.50
  -9  -3   1    1.30    0.40
   9  -3  -1    0.90    0.50
   9  -3  -1    0.80    0.60
   9  -3  -1    0.00    0.50
   9  -3  -1    1.00    0.50
  -9  -3   1   -0.20    0.60
  -9  -3   1    0.00    0.60
  -9   3   1    0.30    0.50
  -9   3   1    0.00    0.40
   9   3  -1    0.60    1.10
   9   3  -1   -0.20    0.50
   9   3  -1   -0.20    0.50
  -9   3   1    0.40    0.50
  -9   3   1    0.80    0.50
  -9   3   1    0.80    0.50
  -8  -3   1  183.38    4.90
   8  -3  -1  187.78    4.20
   8  -3  -1  183.18    4.30
  -8  -3   1  178.38    5.10
   8  -3  -1  184.38    4.40
   8  -3  -1  183.18    4.10
  -8  -3   1  187.08    3.50
   8  -3  -1  190.08    4.20
   8   3  -1  189.98    5.30
   8   3  -1  187.58    4.80
  -8   3   1  181.78    4.10
  -8   3   1  183.18    4.20
   8   3  -1  191.28    4.40
  -8   3   1  184.28    4.40
  -8   3   1  183.88    4.40
  -8   3   1  191.18    4.40
   8   3  -1  183.98    4.80
   7  -3  -1   26.60    1.30
   7  -3  -1   23.20    1.30
   7  -3  -1   27.00    1.20
  -7  -3   1   26.20    0.90
   7  -3  -1   24.10    1.40
   7  -3  -1   28.20    1.30
  -7  -3   1   26.50    1.80
  -7  -3   1   24.90    1.60
  -7   3   1   25.30    1.30
   7   3  -1   24.80    1.70
   7   3  -1   26.20    1.60
   7   3  -1   25.90    1.80
  -7   3   1   25.00    1.30
  -7   3   1   25.40    1.30
   7   3  -1   25.30    1.40
  -7   3   1   26.20    1.30
  -7   3   1   25.10    1.40
  -6  -3   1   41.40    2.10
   6  -3  -1   37.50    1.60
  -6  -3   1   40.80    1.90
   6  -3  -1   39.00    1.50
   6  -3  -1   39.10    1.50
   6  -3  -1   39.80    1.50
  -6  -3   1   39.20    1.10
   6  -3  -1   39.10    1.60
  -6   3   1   40.90    1.70
  -6   3   1   38.80    1.00
   6   3  -1   39.40    1.90
   6   3  -1   40.70    1.90
  -6   3   1   38.80    1.50
  -6   3   1   41.40    1.50
  -6   3   1   38.40    1.40
  -6   3   1   39.70    1.50
   6   3  -1   40.80    2.10
   6   3  -1   39.40    1.70
   5  -3  -1  246.18    4.80
   5  -3  -1  247.68    4.80
   5  -3  -1  239.98    4.60
   5  -3  -1  243.88    4.50
   5  -3  -1  245.58    4.30
  -5  -3   1  242.28    5.20
  -5  -3   1  245.88    5.20
  -5   3   1  247.38    4.90
   5   3  -1  245.08    5.20
   5   3  -1  233.98    5.40
  -5   3   1  243.08    4.60
  -5   3   1  238.88    4.40
  -5   3   1  245.48    4.50
  -5   3   1  245.38    4.50
   5   3  -1  241.98    6.10
   5   3  -1  248.88    5.10
   4  -3  -1  241.28    4.50
  -4  -3   1  241.38    4.90
   4  -3  -1  243.68    4.50
   4  -3  -1  244.88    4.00
   4  -3  -1  237.38    4.60
  -4  -3   1  233.78    5.10
   4  -3  -1  246.18    4.30
  -4  -3   1  233.28    5.00
   4  -3  -1  234.68    4.40
  -4   3   1  245.48    4.40
  -4   3   1  231.68    4.40
   4   3  -1  229.58    4.80
   4   3  -1  235.58    5.10
   4   3  -1  234.48    5.10
  -4   3   1  243.18    4.50
  -4   3   1  236.78    4.60
  -4   3   1  237.28    4.40
  -4   3   1  244.18    4.10
  -4   3   1  234.48    4.10
   4   3  -1  241.58    4.90
  -4   3   1  237.88    4.20
   3  -3  -1  100.19    2.30
   3  -3  -1  103.39    2.30
  -3  -3   1  104.29    2.60
  -3  -3   1   98.99    1.90
   3  -3  -1  100.29    2.40
   3  -3  -1  104.09    1.80
  -3  -3   1  101.39    2.70
   3  -3  -1  100.09    1.80
   3  -3  -1  101.19    2.30
  -3  -3   1   99.29    2.70
  -3   3   1  103.49    2.10
   3   3  -1  102.89    2.60
  -3   3   1   98.79    2.40
  -3   3   1  103.29    2.30
   3   3  -1  102.49    2.70
  -3   3   1  100.29    2.30
  -3   3   1   98.69    2.30
  -3   3   1  105.99    2.20
  -3   3   1  101.69    1.80
  -3   3   1   95.79    1.80
   3   3  -1  103.09    2.70
  -2  -3   1 1159.98   58.79
   2  -3  -1 1154.38   25.30
  -2   3   1 1140.19   25.60
   2   3  -1 1036.90   56.49
  -1  -3   1    7.20    0.50
   1  -3  -1    7.70    0.60
   1  -3  -1    7.70    0.60
  -1  -3   1    8.10    0.60
   1  -3  -1    6.50    0.60
   1  -3  -1    7.50    0.60
  -1  -3   1    7.10    0.70
  -1  -3   1    7.20    0.80
   1  -3  -1    7.70    0.40
   1  -3  -1    8.00    0.50
   1   3  -1    7.10    0.50
  -1   3   1    7.60    0.60
  -1   3   1    7.40    0.40
   1   3  -1    8.40    0.60
   1   3  -1    7.30    0.70
   1   3  -1    7.20    0.80
  -1   3   1    7.70    0.60
  -1   3   1    8.00    0.60
  -1   3   1    7.10    0.60
  -1   3   1    6.70    0.50
  -1   3   1    8.30    0.60
  -1   3   1    7.30    0.40
   0  -3  -1  271.17    4.40
   0  -3   1  259.67    4.50
   0  -3  -1  275.27    4.50
   0  -3   1  281.47    5.10
   0  -3   1  269.37    4.50
   0  -3   1  273.07    4.50
   0  -3  -1  271.97    4.40
   0  -3  -1  263.07    4.40
   0  -3  -1  271.77    4.50
   0  -3   1  265.17    4.60
   0  -3  -1  272.07    4.60
   0   3  -1  267.37    4.40
   0   3  -1  269.77    4.50
   0   3   1  275.37    4.40
   0   3   1  277.47    4.60
   0   3   1  269.37    4.40
   0   3   1  272.37    4.40
   0   3   1  272.97    4.60
   0   3   1  274.57    4.50
   0   3  -1  278.97    5.10
   0   3  -1  268.07    4.40
   0   3  -1  263.07    4.60
   1  -3   1  321.97    5.80
  -1  -3  -1  327.07    5.60
   1  -3   1  335.07    5.10
   1  -3   1  333.97    5.40
  -1  -3  -1  325.27    5.50
   1  -3   1  328.57    5.50
   1  -3   1  324.07    5.50
  -1  -3  -1  326.37    5.20
   1  -3   1  317.87    5.40
  -1   3  -1  328.77    5.80
  -1   3  -1  328.77    5.30
  -1   3  -1  323.37    5.40
  -1   3  -1  325.07    5.00
   1   3   1  322.67    5.20
   1   3   1  317.87    5.50
  -1   3  -1  325.37    5.50
   1   3   1  332.37    5.70
  -1   3  -1  326.87    5.40
   1   3   1  319.67    5.00
  -1   3  -1  329.07    5.50
  -1   3  -1  325.17    5.10
   2  -3   1  577.54    9.10
   2  -3   1  601.44    8.70
  -2  -3  -1  574.44    9.40
   2  -3   1  574.44    9.30
   2  -3   1  577.24    9.30
   2  -3   1  580.24    9.20
  -2  -3  -1  576.84    9.60
  -2  -3  -1  593.84    9.10
   2   3   1  573.74    9.60
  -2   3  -1  577.04    9.20
  -2   3  -1  583.44    8.70
   2   3   1  579.44    8.50
  -2   3  -1  575.94    9.30
  -2   3  -1  576.24    9.30
   2   3   1  582.44    9.80
  -2   3  -1  575.54    8.70
   2   3   1  579.74    9.40
  -2   3  -1  584.04    9.20
  -2   3  -1  580.54    9.30
  -3  -3  -1   55.99    1.90
   3  -3   1   59.09    1.60
   3  -3   1   58.89    1.60
   3  -3   1   59.89    1.60
  -3  -3  -1   56.29    1.80
   3  -3   1   57.79    1.70
   3  -3   1   58.79    1.80
   3  -3   1   57.29    1.30
  -3   3  -1   58.59    1.50
   3   3   1   57.39    2.00
  -3   3  -1   60.49    1.70
  -3   3  -1   59.79    1.70
  -3   3  -1   57.39    1.60
   3   3   1   59.09    1.90
  -3   3  -1   56.09    1.30
  -3   3  -1   59.19    1.60
  -3   3  -1   56.29    1.60
  -3   3  -1   55.39    1.60
   4  -3   1   46.20    1.50
   4  -3   1   45.60    1.30
   4  -3   1   45.10    1.40
   4  -3   1   46.10    1.60
  -4  -3  -1   44.80    2.00
   4  -3   1   43.70    1.60
  -4  -3  -1   47.20    1.80
  -4   3  -1   44.70    1.60
   4   3   1   46.40    1.80
  -4   3  -1   42.60    1.50
   4   3   1   41.00    1.80
   4   3   1   45.60    1.70
  -4   3  -1   44.80    1.40
   4   3   1   43.10    1.90
  -4   3  -1   45.10    1.20
  -4   3  -1   46.10    1.40
  -4   3  -1   44.90    1.30
  -4   3  -1   47.50    1.30
   5  -3   1  216.38    4.00
   5  -3   1  217.88    4.50
   5  -3   1  220.18    4.50
   5  -3   1  224.18    4.20
   5  -3   1  217.98    4.40
  -5  -3  -1  216.98    4.80
   5  -3   1  216.88    4.20
  -5  -3  -1  223.18    5.10
  -5  -3  -1  215.68    5.20
   5   3   1  217.88    5.00
   5   3   1  224.08    5.20
  -5   3  -1  218.58    4.50
   5   3   1  212.08    4.80
  -5   3  -1  222.18    4.10
  -5   3  -1  210.68    4.10
   5   3   1  215.88    4.80
  -5   3  -1  212.18    4.20
  -5   3  -1  221.08    3.60
  -5   3  -1  214.98    4.40
   6  -3   1  105.79    2.90
   6  -3   1  106.29    2.50
  -6  -3  -1  101.39    3.50
   6  -3   1  104.79    2.60
   6  -3   1  101.79    2.80
   6  -3   1   98.79    2.80
  -6  -3  -1   98.49    3.10
  -6  -3  -1  100.49    3.30
   6  -3   1  103.89    2.70
   6   3   1  107.89    3.00
   6   3   1  102.19    3.20
   6   3   1  101.49    3.40
   6   3   1  100.29    3.10
  -6   3  -1  102.79    2.60
  -6   3  -1  107.69    2.90
  -6   3  -1  106.29    2.90
  -6   3  -1  104.79    2.70
   7  -3   1   17.90    1.20
   7  -3   1   19.20    1.30
   7  -3   1   20.10    1.30
   7  -3   1   19.10    1.10
  -7  -3  -1   20.00    1.60
  -7  -3  -1   20.50    1.80
   7  -3   1   20.80    1.30
   7  -3   1   18.60    1.10
   7   3   1   21.10    1.50
  -7   3  -1   18.50    1.20
  -7   3  -1   17.40    1.20
   7   3   1   22.00    1.40
   7   3   1   19.70    1.70
  -7   3  -1   17.90    1.30
  -7   3  -1   16.80    1.20
   7   3   1   18.90    1.40
   8  -3   1    0.90    0.50
   8  -3   1    1.20    0.50
   8  -3   1    1.00    0.50
  -8  -3  -1    1.50    0.90
  -8  -3  -1    2.40    0.80
  -8  -3  -1    0.70    0.60
   8  -3   1    2.20    0.70
   8   3   1    1.30    0.60
  -8   3  -1    1.10    0.60
  -8   3  -1    2.80    0.70
   8   3   1    1.40    0.70
  -8   3  -1    1.40    0.50
  -8   3  -1    2.00    0.60
   8   3   1    1.70    0.60
   8   3   1    1.70    0.70
  -9  -3  -1    0.70    0.60
   9  -3   1    1.40    0.50
   9  -3   1    2.00    0.70
   9  -3   1    2.00    0.70
   9  -3   1    1.60    0.60
  -9  -3  -1    0.80    0.80
   9  -3   1    1.80    0.70
  -9  -3  -1    0.90    0.70
   9   3   1    0.90    0.70
  -9   3  -1    2.60    0.70
   9   3   1    0.50    0.50
  -9   3  -1    1.60    0.60
   9   3   1    1.30    0.70
  -9   3  -1    1.70    0.60
  -9   3  -1    1.20    0.60
   9   3   1    1.60    0.80
 -10  -3  -1   44.00    2.60
  10  -3   1   44.20    2.20
  10  -3   1   47.50    2.20
  10  -3   1   42.70    1.90
  10  -3   1   45.60    2.20
 -10  -3  -1   45.80    2.90
  10  -3   1   48.20    2.30
 -10  -3  -1   47.90    2.80
 -10   3  -1   45.20    2.30
  10   3   1   44.80    2.00
  10   3   1   46.60    2.50
 -10   3  -1   45.00    2.20
  10   3   1   48.40    2.90
  10   3   1   48.90    2.50
 -10   3  -1   43.20    2.30
 -10   3  -1   45.20    2.10
 -11  -3  -1   47.50    3.00
  11  -3   1   49.90    2.60
 -11  -3  -1   51.79    3.00
  11  -3   1   52.69    2.50
  11  -3   1   51.89    2.50
  11  -3   1   48.60    2.10
 -11  -3  -1   46.40    3.10
  11  -3   1   48.30    2.30
 -11   3  -1   46.50    2.40
 -11   3  -1   52.49    2.40
 -11   3  -1   47.10    2.50
  11   3   1   47.80    2.60
  11   3   1   47.80    2.70
  11   3   1   49.60    2.10
 -11   3  -1   49.70    2.20
  11   3   1   47.20    3.10
 -11   3  -1   47.20    2.60
  12  -3   1   12.90    1.60
  12  -3   1   13.80    1.80
  12  -3   1   14.30    1.60
 -12  -3  -1   12.10    1.80
 -12  -3  -1   13.80    1.90
  12  -3   1   15.50    1.50
 -12  -3  -1   13.00    2.10
  12  -3   1   15.30    1.30
  12   3   1   16.30    1.90
 -12   3  -1   15.90    1.60
 -12   3  -1   16.50    1.50
 -12   3  -1   17.50    1.90
 -12   3  -1   12.30    1.70
  12   3   1   13.60    2.00
 -12   3  -1   13.80    1.70
  12   3   1   12.60    1.20
  13  -3   1   12.30    1.60
 -13  -3  -1   12.70    1.90
 -13  -3  -1   13.40    2.00
  13  -3   1   12.60    1.60
  13  -3   1   12.20    1.30
  13  -3   1   13.10    1.70
  13  -3   1   11.40    1.60
 -13  -3  -1   12.20    2.20
 -13   3  -1   11.00    1.60
 -13   3  -1   15.60    1.60
  13   3   1   12.60    1.10
 -13   3  -1   10.80    1.60
 -13   3  -1   13.70    1.90
  13   3   1   12.20    1.70
 -13   3  -1   12.80    1.40
  13   3   1   12.80    2.10
 -14  -3  -1   11.50    1.80
  14  -3   1   13.10    1.40
  14  -3   1   12.10    1.90
  14  -3   1   15.50    1.80
 -14   3  -1   12.90    1.90
 -14   3  -1   12.50    1.70
  14   3   1   12.50    1.00
 -14   3  -1   11.20    1.80
  14   3   1   12.40    2.30
 -14   3  -1   15.10    1.80
  14   3   1   14.00    2.70
 -14   3  -1   14.80    1.60
  15  -3   1    0.50    0.70
 -15  -3  -1    1.10    1.20
  15  -3   1    1.00    0.70
 -15  -3  -1    0.40    0.80
  15  -3   1    0.50    0.80
  15  -3   1    0.20    0.90
 -15   3  -1    1.40    1.00
 -15   3  -1    0.10    1.00
 -15   3  -1    0.00    0.60
  15   3   1    0.90    1.20
  15   3   1    0.80    0.60
 -15   3  -1   -0.50    0.70
 -15   3  -1    0.60    1.00
  16  -3   1    2.50    1.10
  16  -3   1    2.20    1.10
  16  -3   1    1.30    0.80
 -16  -3  -1    2.60    1.40
 -16  -3  -1    4.00    1.50
  16  -3   1    4.40    1.90
 -16   3  -1    3.60    1.00
 -16   3  -1    1.70    1.10
 -16   3  -1    3.00    1.30
  16   3   1    3.50    0.80
 -16   3  -1    4.20    1.50
  16   3   1    3.50    1.50
 -17  -3  -1    1.10    0.60
 -17  -3  -1    0.90    1.20
  17  -3   1    1.20    0.90
  17  -3   1    1.20    1.00
 -17  -3  -1    0.80    1.30
  17  -3   1   -0.30    0.80
  17  -3   1    1.10    0.80
  17   3   1    1.70    1.40
 -17   3  -1   -0.70    0.90
 -17   3  -1    0.20    1.00
 -17   3  -1    0.30    0.70
  17   3   1    0.80    0.70
  17  -4  -1   -0.30    0.70
 -17  -4   1   -0.20    0.30
  17  -4  -1   -0.40    0.70
  17  -4  -1    1.50    1.10
 -17  -4   1    1.30    1.30
 -17   4   1    0.90    0.70
 -17   4   1   -0.80    0.80
 -17   4   1    0.60    1.00
  17   4  -1    1.30    1.30
 -17   4   1    0.70    1.00
  16  -4  -1   13.00    1.80
 -16  -4   1   14.10    1.00
  16  -4  -1   15.20    1.90
 -16  -4   1   17.30    2.60
 -16  -4   1   17.20    2.70
  16  -4  -1   14.00    1.70
  16  -4  -1   17.60    1.80
 -16   4   1   15.50    2.10
 -16   4   1   16.00    1.90
  16   4  -1   17.50    2.40
  16   4  -1   14.50    2.40
 -16   4   1   17.30    2.30
 -16   4   1   13.10    1.80
 -16   4   1   16.50    1.60
  16   4  -1   14.30    1.20
  15  -4  -1    1.30    0.80
 -15  -4   1    0.70    1.30
 -15  -4   1    0.70    0.50
  15  -4  -1    1.30    0.90
  15  -4  -1    1.00    1.00
 -15  -4   1    1.80    1.30
  15  -4  -1    1.80    0.80
  15   4  -1    0.00    0.50
  15   4  -1    1.30    1.20
 -15   4   1    2.40    0.80
 -15   4   1    2.20    1.00
 -15   4   1    0.80    0.90
 -15   4   1    0.00    0.90
 -14  -4   1    2.90    0.60
  14  -4  -1    1.80    0.90
  14  -4  -1    3.00    1.00
  14  -4  -1    2.00    0.80
 -14  -4   1    3.60    1.30
  14  -4  -1    1.20    1.10
 -14   4   1    2.80    1.00
 -14   4   1    3.10    0.90
  14   4  -1    2.90    0.80
  14   4  -1    4.40    1.20
 -14   4   1    2.50    0.90
 -14   4   1    4.50    1.20
 -14   4   1    2.90    1.00
  14   4  -1    2.30    1.40
 -13  -4   1    2.30    1.10
  13  -4  -1    3.80    1.10
  13  -4  -1    2.00    0.80
  13  -4  -1    4.40    1.00
 -13  -4   1    3.50    0.60
  13  -4  -1    3.20    1.00
 -13  -4   1    2.40    1.20
 -13   4   1    3.90    0.90
 -13   4   1    4.60    1.10
  13   4  -1    3.70    1.00
 -13   4   1    3.00    1.00
  13   4  -1    3.10    0.80
 -13   4   1    3.70    1.00
  13   4  -1    5.50    1.60
 -13   4   1    3.40    1.00
 -12  -4   1    9.40    1.60
  12  -4  -1   10.50    1.30
  12  -4  -1    7.20    1.20
  12  -4  -1    8.70    1.40
 -12  -4   1   10.70    0.90
 -12  -4   1    7.30    1.40
  12  -4  -1   11.10    1.30
  12  -4  -1   11.50    1.40
 -12   4   1    9.20    1.40
  12   4  -1    7.70    1.40
 -12   4   1    8.60    1.20
  12   4  -1    9.30    1.70
 -12   4   1   10.60    1.40
 -12   4   1   11.50    1.50
 -12   4   1    7.60    1.30
  12   4  -1   11.00    1.30
  12   4  -1    8.20    1.40
 -11  -4   1   10.90    1.70
  11  -4  -1   10.60    1.30
  11  -4  -1   10.90    1.40
  11  -4  -1    9.40    1.10
  11  -4  -1   10.50    1.10
  11  -4  -1    8.00    1.20
 -11  -4   1    9.00    0.80
 -11  -4   1   10.70    1.70
 -11   4   1   10.90    1.30
  11   4  -1   11.20    1.80
  11   4  -1   12.00    1.80
 -11   4   1   10.90    1.40
  11   4  -1   10.60    1.30
 -11   4   1   12.10    1.20
 -11   4   1    8.40    1.30
 -11   4   1   12.30    1.50
  11   4  -1    7.10    1.20
  10  -4  -1   -0.10    0.60
  10  -4  -1    0.70    0.60
 -10  -4   1    0.50    0.30
  10  -4  -1    0.60    0.50
 -10  -4   1    0.30    0.70
 -10  -4   1    0.40    0.80
  10  -4  -1    1.20    0.60
  10  -4  -1    0.20    0.50
  10   4  -1    0.20    0.60
 -10   4   1    1.00    0.60
 -10   4   1    0.60    0.50
 -10   4   1   -0.10    0.50
 -10   4   1    1.10    0.60
  10   4  -1    0.50    0.80
  10   4  -1    0.10    0.70
  10   4  -1    0.70    0.60
 -10   4   1   -0.50    0.50
   9  -4  -1   36.40    1.80
  -9  -4   1   36.70    2.40
   9  -4  -1   34.10    1.60
   9  -4  -1   35.70    1.70
   9  -4  -1   38.00    1.90
  -9  -4   1   37.40    2.30
   9  -4  -1   33.90    1.70
  -9  -4   1   35.60    1.20
   9   4  -1   32.80    2.40
  -9   4   1   37.20    1.70
   9   4  -1   34.20    2.10
  -9   4   1   35.60    1.70
   9   4  -1   36.30    2.20
  -9   4   1   34.40    1.80
  -9   4   1   36.60    1.90
  -9   4   1   36.30    1.80
   9   4  -1   35.80    1.90
   8  -4  -1   37.50    1.70
  -8  -4   1   37.30    1.10
   8  -4  -1   37.40    1.80
   8  -4  -1   33.80    1.60
   8  -4  -1   35.40    1.40
  -8  -4   1   36.60    2.10
  -8  -4   1   34.70    2.20
  -8   4   1   32.80    1.60
   8   4  -1   36.40    2.10
   8   4  -1   33.50    2.30
  -8   4   1   33.60    1.60
   8   4  -1   35.90    2.10
  -8   4   1   35.70    1.60
   8   4  -1   37.80    1.90
  -8   4   1   35.20    1.60
  -7  -4   1    4.20    1.00
   7  -4  -1    4.10    0.80
   7  -4  -1    4.60    0.60
   7  -4  -1    3.90    0.70
  -7  -4   1    4.10    0.40
  -7  -4   1    3.20    0.90
   7  -4  -1    4.60    0.70
   7  -4  -1    5.80    0.70
  -7   4   1    3.80    0.70
   7   4  -1    5.70    1.10
  -7   4   1    5.40    0.50
  -7   4   1    4.70    0.70
  -7   4   1    4.50    0.70
   7   4  -1    5.20    1.00
  -7   4   1    5.20    0.80
  -7   4   1    5.80    0.90
   7   4  -1    3.60    0.90
   7   4  -1    7.10    1.00
   6  -4  -1  484.15    8.70
  -6  -4   1  486.35    9.60
   6  -4  -1  484.55    7.90
   6  -4  -1  498.05    8.40
  -6  -4   1  490.55    9.20
   6  -4  -1  502.35    8.60
   6  -4  -1  477.05    8.60
  -6   4   1  486.85    8.50
  -6   4   1  493.85    8.20
   6   4  -1  485.05    9.20
   6   4  -1  503.75    9.60
  -6   4   1  487.75    8.80
  -6   4   1  488.75    8.60
  -6   4   1  503.55    8.10
   6   4  -1  502.45    9.20
   6   4  -1  482.25    9.60
  -6   4   1  488.15    8.00
  -6   4   1  483.95    8.30
   5  -4  -1    1.50    0.50
  -5  -4   1    0.90    0.40
   5  -4  -1    1.60    0.30
   5  -4  -1    0.80    0.40
   5  -4  -1    1.80    0.30
   5  -4  -1    3.00    0.60
  -5  -4   1    1.50    0.50
   5  -4  -1    2.60    0.50
   5   4  -1    0.70    0.40
  -5   4   1    1.20    0.40
  -5   4   1    0.70    0.40
   5   4  -1    1.80    0.70
  -5   4   1    1.50    0.40
  -5   4   1    1.70    0.50
   5   4  -1    0.70    0.50
  -5   4   1    1.60    0.30
   5   4  -1    1.40    0.50
  -5   4   1    0.90    0.40
  -5   4   1    1.80    0.50
  -5   4   1    1.80    0.40
   4  -4  -1  422.86    7.50
  -4  -4   1  428.26    7.90
   4  -4  -1  429.96    7.50
  -4  -4   1  427.96    8.30
  -4  -4   1  417.96    6.80
  -4  -4   1  431.16    8.20
   4  -4  -1  437.46    7.50
   4  -4  -1  437.16    7.50
  -4   4   1  422.76    7.40
  -4   4   1  426.56    7.40
   4   4  -1  436.56    8.20
   4   4  -1  432.46    8.20
  -4   4   1  439.56    7.60
  -4   4   1  441.66    7.50
  -4   4   1  437.26    6.60
  -4   4   1  438.46    6.70
  -4   4   1  438.86    7.20
   4   4  -1  425.46    7.80
  -3  -4   1   62.49    2.00
   3  -4  -1   65.29    1.90
   3  -4  -1   64.49    1.90
   3  -4  -1   65.89    1.90
  -3  -4   1   59.49    2.10
   3  -4  -1   65.89    1.90
   3  -4  -1   62.69    1.70
  -3  -4   1   62.39    1.50
  -3  -4   1   66.69    2.30
  -3   4   1   65.29    1.80
  -3   4   1   64.69    1.70
  -3   4   1   62.69    1.80
  -3   4   1   63.99    1.90
   3   4  -1   63.59    2.30
   3   4  -1   59.59    1.90
  -3   4   1   66.29    1.80
  -3   4   1   62.59    1.80
   3   4  -1   59.29    2.10
  -3   4   1   64.29    1.90
   2  -4  -1    6.00    0.60
  -2  -4   1    7.00    0.80
   2  -4  -1    6.70    0.70
  -2  -4   1    6.40    0.70
   2  -4  -1    7.90    0.70
  -2  -4   1    6.20    0.70
   2  -4  -1    6.90    0.70
   2  -4  -1    6.30    0.70
  -2  -4   1    6.30    0.50
   2   4  -1    6.00    0.50
   2   4  -1    6.30    0.70
  -2   4   1    5.70    0.60
   2   4  -1    7.40    0.80
  -2   4   1    6.90    0.60
  -2   4   1    7.00    0.60
  -2   4   1    6.40    0.60
  -2   4   1    6.60    0.70
  -2   4   1    6.60    0.60
   1  -4  -1 1218.48   39.10
   1   4  -1 1213.18   58.09
  -1   4   1 1176.68   39.60
   0  -4  -1    0.20    0.30
   0  -4  -1    0.10    0.20
   0  -4   1    0.20    0.30
   0  -4   1    1.00    0.50
   0  -4   1    1.00    0.20
   0  -4  -1    0.00    0.20
   0  -4   1    0.30    0.30
   0  -4  -1    0.40    0.30
   0  -4   1    0.50    0.30
   0  -4   1    0.20    0.30
   0  -4  -1    0.00    0.30
   0   4  -1    0.00    0.40
   0   4   1    0.10    0.30
   0   4   1    0.00    0.30
   0   4  -1    0.00    0.30
   0   4   1    0.20    0.30
   0   4   1    0.20    0.30
   0   4  -1    0.20    0.20
   0   4  -1    0.10    0.30
   0   4   1    0.00    0.20
   0   4  -1    0.10    0.30
   0   4  -1    0.70    0.30
   0   4   1    0.60    0.30
  -1  -4  -1   17.00    0.60
   1  -4   1   18.40    1.10
   1  -4   1   18.40    0.70
  -1  -4  -1   17.10    0.90
  -1  -4  -1   17.60    0.90
   1  -4   1   17.40    0.80
  -1  -4  -1   17.90    0.70
   1  -4   1   17.40    0.90
  -1  -4  -1   17.50    0.90
   1  -4   1   17.90    0.90
   1   4   1   18.00    0.70
  -1   4  -1   17.20    0.80
  -1   4  -1   15.40    0.90
  -1   4  -1   16.10    1.10
   1   4   1   17.20    0.90
   1   4   1   16.30    0.90
  -1   4  -1   16.70    0.90
  -1   4  -1   16.20    0.70
   1   4   1   16.10    0.60
  -1   4  -1   17.40    0.60
  -1   4  -1   15.70    0.80
  -1   4  -1   16.10    0.90
   2  -4   1  337.87    5.00
  -2  -4  -1  321.97    5.80
   2  -4   1  327.97    5.60
  -2  -4  -1  316.87    6.00
   2  -4   1  323.07    5.20
   2  -4   1  328.17    6.00
   2  -4   1  314.17    5.60
   2  -4   1  320.07    5.70
  -2  -4  -1  326.67    5.40
  -2   4  -1  312.07    5.60
   2   4   1  321.27    6.10
  -2   4  -1  318.37    5.90
  -2   4  -1  317.17    5.00
  -2   4  -1  317.97    6.00
  -2   4  -1  330.47    5.10
  -2   4  -1  325.87    5.60
  -2   4  -1  314.47    5.70
   2   4   1  322.17    5.00
  -2   4  -1  321.87    5.60
  -2   4  -1  328.77    5.80
   2   4   1  322.97    5.80
   3  -4   1   11.70    0.90
  -3  -4  -1   11.40    0.80
   3  -4   1   11.60    0.50
  -3  -4  -1   12.40    1.00
   3  -4   1   11.90    0.80
  -3  -4  -1   11.60    0.90
   3  -4   1   12.00    0.80
  -3   4  -1   12.30    0.50
  -3   4  -1   11.80    0.50
  -3   4  -1   12.90    0.90
  -3   4  -1   11.90    0.90
  -3   4  -1   10.20    0.70
   3   4   1   11.80    1.20
  -3   4  -1   11.30    0.80
  -3   4  -1   12.90    0.90
  -3   4  -1   12.60    0.80
   3   4   1   12.50    0.90
  -3   4  -1   11.50    0.80
   4  -4   1   33.20    1.00
   4  -4   1   34.10    1.40
  -4  -4  -1   32.80    1.70
   4  -4   1   28.70    1.00
   4  -4   1   31.70    1.40
   4  -4   1   33.20    1.40
  -4  -4  -1   36.30    1.60
   4  -4   1   35.90    1.50
  -4   4  -1   34.80    1.40
  -4   4  -1   33.40    1.00
  -4   4  -1   32.10    1.30
  -4   4  -1   33.80    1.30
  -4   4  -1   35.30    1.30
   4   4   1   35.00    1.80
   4   4   1   32.80    1.70
   4   4   1   35.00    1.60
  -4   4  -1   36.20    1.30
  -4   4  -1   34.30    1.50
  -4   4  -1   32.10    1.40
  -4   4  -1   33.40    1.00
   5  -4   1    3.80    0.70
   5  -4   1    3.80    0.70
  -5  -4  -1    1.40    0.50
   5  -4   1    3.70    0.50
   5  -4   1    3.50    0.60
   5  -4   1    2.40    0.60
  -5  -4  -1    3.10    0.80
  -5   4  -1    3.10    0.50
   5   4   1    4.40    0.90
   5   4   1    1.40    0.50
  -5   4  -1    3.30    0.70
  -5   4  -1    3.80    0.60
  -5   4  -1    3.00    0.50
   5   4   1    4.00    0.80
  -5   4  -1    2.90    0.60
  -5   4  -1    2.90    0.60
  -5   4  -1    3.00    0.50
   5   4   1    2.70    0.60
  -5   4  -1    2.70    0.50
   6  -4   1  441.16    7.90
   6  -4   1  451.75    7.70
  -6  -4  -1  433.86    8.50
   6  -4   1  435.06    8.00
   6  -4   1  421.86    7.50
   6  -4   1  422.66    8.00
  -6  -4  -1  425.96    8.70
   6  -4   1  428.66    7.30
   6   4   1  428.76    8.90
  -6   4  -1  430.86    7.90
   6   4   1  430.36    8.40
  -6   4  -1  434.96    7.80
  -6   4  -1  439.26    7.00
   6   4   1  439.76    8.50
  -6   4  -1  442.66    8.00
  -6   4  -1  441.86    7.40
   6   4   1  428.06    8.60
  -6   4  -1  433.66    7.50
  -6   4  -1  436.36    7.70
   7  -4   1   24.90    1.30
  -7  -4  -1   22.50    1.70
   7  -4   1   23.70    1.20
  -7  -4  -1   25.40    1.80
   7  -4   1   25.20    1.30
   7  -4   1   24.60    1.40
   7  -4   1   25.60    1.50
   7   4   1   23.60    1.60
  -7   4  -1   23.70    1.20
   7   4   1   24.70    1.90
  -7   4  -1   25.10    1.50
  -7   4  -1   25.10    1.40
   7   4   1   26.50    1.70
  -7   4  -1   24.60    1.30
  -7   4  -1   23.80    1.50
   7   4   1   25.80    1.80
   8  -4   1   11.10    1.00
   8  -4   1   11.30    1.00
   8  -4   1    9.40    1.10
   8  -4   1   11.80    1.10
  -8  -4  -1   14.50    2.10
  -8  -4  -1   13.40    1.60
   8  -4   1    8.20    1.10
   8  -4   1   11.80    1.00
  -8   4  -1   12.60    1.20
   8   4   1    9.50    1.20
  -8   4  -1   11.50    1.00
   8   4   1   13.80    1.70
  -8   4  -1   10.70    1.10
   8   4   1    9.40    1.20
   8   4   1   10.90    1.20
  -8   4  -1   12.20    1.20
  -8   4  -1   10.10    1.00
   9  -4   1    1.90    0.70
   9  -4   1    1.10    0.60
   9  -4   1    0.70    0.60
   9  -4   1    1.90    0.70
  -9  -4  -1    1.10    0.80
   9  -4   1    1.70    0.60
   9  -4   1    2.00    0.70
  -9  -4  -1    0.80    0.80
  -9   4  -1    1.90    0.60
  -9   4  -1    1.40    0.70
   9   4   1    0.70    0.70
   9   4   1    1.20    0.60
  -9   4  -1    1.00    0.70
   9   4   1    2.20    0.80
  -9   4  -1    2.20    0.60
   9   4   1    0.60    0.60
 -10  -4  -1   78.39    3.60
  10  -4   1   75.29    2.90
  10  -4   1   67.29    2.80
  10  -4   1   74.29    2.90
  10  -4   1   72.29    2.80
 -10  -4  -1   72.69    3.30
  10  -4   1   73.09    2.60
  10  -4   1   69.29    2.50
  10   4   1   71.49    3.20
  10   4   1   72.79    2.80
  10   4   1   73.59    3.60
 -10   4  -1   73.09    2.70
 -10   4  -1   70.39    2.70
 -10   4  -1   79.49    2.80
  10   4   1   74.99    3.30
 -10   4  -1   74.99    3.00
 -10   4  -1   73.89    2.80
  11  -4   1   95.89    3.10
  11  -4   1   95.09    3.10
  11  -4   1   94.89    3.40
  11  -4   1   92.19    3.40
 -11  -4  -1   93.59    4.20
 -11  -4  -1   93.49    4.00
  11  -4   1   95.99    3.40
  11   4   1   88.59    3.70
 -11   4  -1   92.49    3.30
 -11   4  -1  100.39    3.40
  11   4   1   97.69    3.90
  11   4   1   92.99    3.20
 -11   4  -1   93.49    3.40
 -11   4  -1   93.49    3.20
 -11   4  -1   89.49    3.50
  11   4   1   99.89    4.40
  12  -4   1   25.90    1.90
 -12  -4  -1   22.70    2.40
  12  -4   1   24.50    1.70
  12  -4   1   24.90    1.90
 -12  -4  -1   24.40    2.40
  12  -4   1   23.30    1.70
  12  -4   1   23.40    1.90
 -12   4  -1   24.10    1.80
 -12   4  -1   24.90    1.90
  12   4   1   23.70    2.10
 -12   4  -1   21.30    2.00
  12   4   1   23.30    1.60
 -12   4  -1   26.50    1.80
 -12   4  -1   20.90    1.80
  12   4   1   23.50    2.50
  13  -4   1    0.80    0.80
  13  -4   1    0.00    0.70
  13  -4   1    0.10    0.70
 -13  -4  -1    1.20    1.00
 -13  -4  -1    0.10    0.90
  13  -4   1    0.40    0.60
  13  -4   1    1.20    0.70
 -13   4  -1   -0.50    0.60
  13   4   1    0.80    0.70
 -13   4  -1    1.10    0.90
 -13   4  -1   -0.10    0.70
  13   4   1    1.00    1.00
 -13   4  -1    0.40    0.90
 -13   4  -1    0.70    0.60
  13   4   1    0.90    0.90
  14  -4   1   20.40    2.40
 -14  -4  -1   19.40    2.60
 -14  -4  -1   21.20    2.60
  14  -4   1   23.60    2.10
  14  -4   1   21.50    2.00
  14  -4   1   24.50    2.30
  14  -4   1   24.20    1.80
  14   4   1   20.50    1.50
  14   4   1   25.40    2.80
 -14   4  -1   21.50    2.00
 -14   4  -1   24.00    1.80
 -14   4  -1   20.40    2.00
 -14   4  -1   21.70    2.30
 -14   4  -1   24.60    2.10
  15  -4   1    6.40    1.20
  15  -4   1    3.70    1.10
  15  -4   1    3.40    1.20
 -15  -4  -1    6.10    1.70
 -15  -4  -1    3.80    1.50
  15  -4   1    4.60    1.20
  15  -4   1    4.90    1.10
 -15   4  -1    3.70    1.20
  15   4   1    4.30    1.20
 -15   4  -1    2.80    1.10
 -15   4  -1    2.70    1.30
  15   4   1    3.60    0.80
  15   4   1    4.30    1.60
 -15   4  -1    1.00    0.80
 -15   4  -1    5.40    1.60
 -16  -4  -1   25.90    3.30
  16  -4   1   24.90    2.80
  16  -4   1   22.10    2.30
 -16  -4  -1   16.40    2.20
  16  -4   1   25.00    1.90
  16  -4   1   20.50    2.20
 -16   4  -1   21.80    2.30
  16   4   1   18.60    2.70
 -16   4  -1   25.00    2.00
 -16   4  -1   22.20    2.60
 -16   4  -1   21.30    2.20
  17  -4   1    3.80    1.20
 -17  -4  -1    2.60    1.50
  17  -4   1    0.70    0.80
  17  -4   1    3.00    1.00
  17  -4   1    0.90    1.00
 -17   4  -1    2.30    1.00
 -17   4  -1    3.40    1.20
  17   4   1    2.50    0.70
 -17   4  -1    0.90    1.00
  17  -5  -1    6.70    1.70
 -17  -5   1    6.30    1.80
  17  -5  -1    7.50    1.70
  17  -5  -1    6.80    1.40
 -17   5   1    5.00    1.30
  17   5  -1    7.90    1.00
  17   5  -1    7.40    2.00
 -17   5   1    8.90    1.60
 -17   5   1   12.20    2.10
  16  -5  -1    1.40    0.90
 -16  -5   1    0.60    0.30
  16  -5  -1   -1.00    0.60
  16  -5  -1   -0.80    0.70
 -16  -5   1    0.50    1.10
  16  -5  -1    0.70    1.00
 -16  -5   1   -0.60    1.10
  16   5  -1    3.10    1.60
 -16   5   1   -0.40    0.70
 -16   5   1    1.20    0.90
 -16   5   1    0.20    0.90
 -16   5   1    0.60    0.80
  16   5  -1    0.50    0.60
 -15  -5   1    6.30    0.60
  15  -5  -1    4.70    1.10
  15  -5  -1    5.90    1.20
 -15  -5   1    6.70    1.80
 -15  -5   1    7.50    1.90
  15  -5  -1    4.90    1.30
  15  -5  -1    6.20    1.20
  15   5  -1    7.30    2.00
 -15   5   1    7.50    1.40
 -15   5   1    5.80    1.10
 -15   5   1    7.00    1.50
  15   5  -1    5.70    1.70
  14  -5  -1    0.60    0.70
  14  -5  -1    0.90    1.50
 -14  -5   1    1.10    1.10
  14  -5  -1   -0.10    0.60
  14  -5  -1    0.90    0.70
  14  -5  -1    0.90    0.80
 -14   5   1    1.30    0.80
 -14   5   1    0.30    0.70
 -14   5   1    1.40    0.90
  14   5  -1    1.10    0.90
  14   5  -1    1.40    1.20
 -14   5   1    0.70    0.70
 -14   5   1    0.60    0.90
  13  -5  -1   11.00    1.40
  13  -5  -1    8.90    1.30
 -13  -5   1    6.90    1.50
  13  -5  -1    9.90    1.40
 -13  -5   1    9.70    1.80
  13  -5  -1    9.70    1.50
  13  -5  -1    9.60    1.30
  13   5  -1    6.90    1.70
 -13   5   1    8.70    1.30
  13   5  -1    4.50    1.10
 -13   5   1   10.30    1.40
  13   5  -1    8.40    1.60
 -13   5   1    8.10    1.30
 -13   5   1   11.40    1.60
 -13   5   1    8.90    1.30
 -12  -5   1   26.20    2.40
  12  -5  -1   22.10    1.70
  12  -5  -1   22.60    1.80
 -12  -5   1   24.30    1.00
  12  -5  -1   23.70    1.50
 -12  -5   1   22.00    2.50
  12  -5  -1   25.60    1.80
  12  -5  -1   25.10    2.00
  12   5  -1   24.20    2.50
  12   5  -1   26.50    2.30
  12   5  -1   22.20    2.10
 -12   5   1   22.50    1.70
  12   5  -1   23.80    2.10
 -12   5   1   23.50    1.70
 -12   5   1   23.50    1.90
 -12   5   1   27.00    2.00
 -12   5   1   24.60    1.80
  11  -5  -1    2.00    0.80
  11  -5  -1   -0.10    0.60
 -11  -5   1    1.10    0.40
  11  -5  -1    2.00    0.80
 -11  -5   1    1.10    0.90
 -11  -5   1    0.30    0.90
  11  -5  -1    2.20    0.80
 -11   5   1    1.10    0.70
 -11   5   1    2.00    0.90
 -11   5   1    2.50    0.80
  11   5  -1   -0.10    0.70
 -11   5   1    1.60    0.70
  11   5  -1    1.60    0.80
  11   5  -1    1.80    1.20
 -11   5   1    2.50    0.70
 -11   5   1    2.00    0.80
  11   5  -1    0.80    0.70
  10  -5  -1   65.49    2.50
 -10  -5   1   65.79    3.40
 -10  -5   1   64.39    1.60
 -10  -5   1   69.39    3.30
  10  -5  -1   70.09    2.80
  10  -5  -1   66.19    2.60
  10  -5  -1   64.49    2.40
  10   5  -1   70.29    3.60
 -10   5   1   67.09    2.80
 -10   5   1   65.29    2.40
  10   5  -1   61.69    3.10
  10   5  -1   64.39    2.80
 -10   5   1   66.89    2.60
 -10   5   1   68.59    2.60
 -10   5   1   63.29    2.50
  10   5  -1   65.29    3.10
 -10   5   1   64.09    2.40
   9  -5  -1    8.40    1.10
   9  -5  -1   10.10    1.10
   9  -5  -1   10.50    1.10
  -9  -5   1   15.30    2.40
   9  -5  -1   12.20    1.00
  -9  -5   1   12.10    1.80
  -9  -5   1   10.80    0.60
   9   5  -1   10.70    1.30
   9   5  -1   10.00    1.40
  -9   5   1   11.30    1.20
   9   5  -1   11.40    1.50
  -9   5   1   13.10    1.40
   9   5  -1   11.40    1.70
  -9   5   1   11.10    1.00
  -9   5   1   12.10    1.10
  -9   5   1   11.80    1.30
  -8  -5   1   60.89    2.80
   8  -5  -1   66.69    2.40
   8  -5  -1   61.79    2.40
  -8  -5   1   62.29    1.40
  -8  -5   1   62.69    3.00
   8  -5  -1   61.59    2.20
  -8   5   1   66.09    2.20
  -8   5   1   68.79    2.60
   8   5  -1   61.59    2.90
   8   5  -1   65.69    2.70
  -8   5   1   67.39    2.30
  -8   5   1   64.09    1.70
  -8   5   1   62.89    2.00
   8   5  -1   60.49    3.00
  -8   5   1   61.59    2.10
  -8   5   1   64.69    2.40
   8   5  -1   60.49    2.70
  -7  -5   1   14.90    0.50
  -7  -5   1   14.60    1.50
   7  -5  -1   17.00    1.30
   7  -5  -1   14.30    1.20
   7  -5  -1   14.70    0.90
  -7  -5   1   14.60    1.70
  -7   5   1   14.00    1.20
  -7   5   1   15.70    0.90
   7   5  -1   14.90    1.70
   7   5  -1   14.30    1.40
  -7   5   1   15.40    0.90
   7   5  -1   14.20    1.40
  -7   5   1   15.40    1.10
  -7   5   1   14.20    0.90
   7   5  -1   11.10    1.50
  -7   5   1   15.50    1.10
   6  -5  -1   40.40    1.20
   6  -5  -1   43.50    1.70
  -6  -5   1   41.50    1.30
   6  -5  -1   41.20    1.70
  -6  -5   1   43.40    2.30
  -6  -5   1   40.00    2.00
   6  -5  -1   39.00    2.10
   6  -5  -1   43.10    1.10
  -6   5   1   43.40    1.90
  -6   5   1   43.70    1.30
  -6   5   1   36.00    1.60
   6   5  -1   42.60    2.10
  -6   5   1   42.60    1.70
   6   5  -1   39.60    2.20
  -6   5   1   42.10    1.70
  -6   5   1   43.40    1.60
   6   5  -1   41.90    2.10
  -6   5   1   39.10    1.30
  -6   5   1   40.70    1.60
  -6   5   1   41.90    1.80
   6   5  -1   42.30    2.30
   5  -5  -1  148.49    3.60
   5  -5  -1  147.79    3.50
  -5  -5   1  142.49    2.90
   5  -5  -1  148.19    3.50
  -5  -5   1  147.99    4.10
   5  -5  -1  152.08    3.60
  -5  -5   1  148.49    3.90
  -5   5   1  145.79    3.40
  -5   5   1  143.79    2.70
  -5   5   1  148.49    3.70
  -5   5   1  142.49    3.50
  -5   5   1  148.89    2.60
   5   5  -1  149.39    4.20
   5   5  -1  141.79    3.80
  -5   5   1  149.69    3.50
  -5   5   1  142.39    3.40
  -5   5   1  150.98    3.40
   5   5  -1  145.19    4.10
  -5   5   1  148.59    3.30
   4  -5  -1    1.10    0.40
  -4  -5   1    1.80    0.40
   4  -5  -1    1.60    0.60
  -4  -5   1    0.90    0.50
  -4  -5   1    0.90    0.50
   4  -5  -1    0.80    0.40
   4  -5  -1    1.00    0.50
  -4   5   1    1.20    0.40
   4   5  -1    0.60    0.50
   4   5  -1    1.00    0.50
  -4   5   1    1.20    0.50
  -4   5   1    1.90    0.50
  -4   5   1    0.80    0.40
  -4   5   1    1.80    0.50
  -4   5   1    2.00    0.50
  -4   5   1    1.40    0.50
   4   5  -1    1.00    0.50
   3  -5  -1   53.39    1.80
   3  -5  -1   53.99    1.80
  -3  -5   1   58.19    2.10
   3  -5  -1   53.49    1.70
  -3  -5   1   56.19    2.00
  -3  -5   1   55.19    1.60
  -3  -5   1   55.19    1.30
   3  -5  -1   58.69    1.80
   3  -5  -1   59.49    1.90
  -3  -5   1   52.49    2.70
   3   5  -1   54.69    2.30
  -3   5   1   54.99    1.80
  -3   5   1   54.59    1.80
  -3   5   1   53.09    1.80
   3   5  -1   53.19    1.90
   3   5  -1   53.99    2.10
  -3   5   1   56.09    1.80
  -3   5   1   55.99    1.90
  -3   5   1   55.99    1.80
  -3   5   1   57.99    1.80
  -2  -5   1  479.65    7.20
  -2  -5   1  475.65    8.20
  -2  -5   1  472.35    9.10
  -2  -5   1  474.25    8.40
   2  -5  -1  475.05    8.10
   2  -5  -1  479.85    7.90
  -2  -5   1  482.55    7.60
   2  -5  -1  484.45    8.20
  -2  -5   1  474.05    7.90
   2  -5  -1  480.75    8.20
   2   5  -1  478.25    8.50
   2   5  -1  476.75    8.20
  -2   5   1  461.65    8.20
  -2   5   1  469.55    8.20
  -2   5   1  481.95    8.10
  -2   5   1  475.35    7.80
   2   5  -1  487.85    9.10
  -2   5   1  486.65    8.00
  -2   5   1  488.35    8.10
   2   5  -1  484.85    7.80
   1  -5  -1   17.20    1.00
   1  -5  -1   20.30    0.70
   1  -5  -1   18.50    0.80
  -1  -5   1   17.40    1.30
  -1  -5   1   19.00    1.00
  -1  -5   1   18.20    0.90
   1  -5  -1   18.40    0.90
   1  -5  -1   19.10    0.90
  -1  -5   1   18.00    0.80
  -1  -5   1   16.00    0.90
  -1   5   1   18.80    1.00
  -1   5   1   19.10    0.70
  -1   5   1   18.50    0.80
   1   5  -1   16.20    1.30
  -1   5   1   19.60    1.00
   1   5  -1   17.90    1.00
  -1   5   1   18.70    1.00
  -1   5   1   19.40    0.80
   1   5  -1   17.50    0.90
   1   5  -1   20.10    1.00
  -1   5   1   17.60    0.90
  -1   5   1   18.90    1.00
   0  -5  -1  893.21   13.70
   0  -5  -1  886.41   13.50
   0  -5   1  867.71   13.80
   0  -5  -1  888.01   14.00
   0  -5   1  890.11   13.70
   0  -5   1  890.41   13.80
   0  -5   1  874.91   14.80
   0  -5  -1  891.31   13.40
   0   5  -1  900.21   13.80
   0   5   1  873.61   13.60
   0   5  -1  865.21   13.70
   0   5   1  902.71   13.80
   0   5   1  882.41   13.90
   0   5  -1  920.71   14.90
   0   5   1  904.61   13.90
   0   5   1  879.51   13.40
   0   5  -1  898.91   13.90
  -1  -5  -1  481.95    7.60
   1  -5   1  472.15    8.10
   1  -5   1  486.05    8.10
   1  -5   1  485.15    8.90
  -1  -5  -1  489.25    8.10
   1  -5   1  486.55    8.20
  -1  -5  -1  486.15    8.10
  -1  -5  -1  485.25    7.70
  -1  -5  -1  487.65    8.20
   1  -5   1  496.75    7.60
   1   5   1  484.85    7.70
  -1   5  -1  483.45    8.80
   1   5   1  496.95    8.10
  -1   5  -1  495.55    8.00
  -1   5  -1  487.45    8.10
  -1   5  -1  478.35    8.20
  -1   5  -1  488.95    7.60
  -1   5  -1  491.75    8.10
  -1   5  -1  481.45    7.70
   1   5   1  490.35    8.30
   1   5   1  483.55    7.60
  -1   5  -1  484.95    8.20
   2  -5   1  204.48    3.30
  -2  -5  -1  214.88    4.40
   2  -5   1  209.58    4.30
   2  -5   1  223.98    3.50
  -2  -5  -1  210.98    4.10
  -2  -5  -1  214.18    3.80
  -2  -5  -1  204.18    4.60
   2  -5   1  214.78    4.30
   2  -5   1  213.48    4.20
   2  -5   1  206.58    4.10
  -2   5  -1  218.98    4.30
   2   5   1  208.68    4.30
   2   5   1  215.78    3.60
  -2   5  -1  218.88    3.60
  -2   5  -1  214.98    4.30
  -2   5  -1  213.88    3.50
   2   5   1  213.98    4.60
  -2   5  -1  215.58    4.10
  -2   5  -1  224.08    4.70
  -3  -5  -1  118.19    3.20
   3  -5   1  120.99    2.80
   3  -5   1  115.59    2.70
   3  -5   1  120.19    3.00
  -3  -5  -1  116.79    3.10
  -3  -5  -1  119.09    2.60
   3  -5   1  113.39    2.80
  -3   5  -1  117.69    2.90
  -3   5  -1  118.59    3.10
   3   5   1  121.19    3.60
  -3   5  -1  120.09    2.80
   3   5   1  118.49    3.30
  -3   5  -1  114.69    2.10
  -3   5  -1  117.59    3.00
  -3   5  -1  115.59    2.00
   3   5   1  112.39    3.50
  -3   5  -1  115.59    2.80
  -3   5  -1  121.09    2.90
   3   5   1  116.89    3.00
  -3   5  -1  116.19    2.90
  -4  -5  -1  219.28    4.90
   4  -5   1  218.08    4.40
  -4  -5  -1  226.08    4.40
  -4  -5  -1  222.48    5.10
   4  -5   1  212.08    4.60
   4  -5   1  219.88    4.50
   4  -5   1  223.18    4.50
  -4   5  -1  213.88    3.60
   4   5   1  215.18    4.80
   4   5   1  215.28    5.20
  -4   5  -1  213.08    4.40
  -4   5  -1  211.38    4.60
  -4   5  -1  228.28    4.70
  -4   5  -1  218.68    3.70
  -4   5  -1  215.38    4.60
   4   5   1  216.58    5.40
  -4   5  -1  222.58    4.60
   4   5   1  218.68    5.30
  -4   5  -1  213.78    4.40
  -4   5  -1  221.58    4.40
   5  -5   1   88.99    2.70
   5  -5   1   85.99    2.50
   5  -5   1   85.59    2.50
   5  -5   1   89.79    1.90
  -5  -5  -1   90.19    2.90
  -5  -5  -1   85.69    3.00
   5  -5   1   92.89    2.80
   5  -5   1   84.29    2.20
  -5   5  -1   86.89    2.00
  -5   5  -1   89.29    2.60
   5   5   1   88.89    3.10
   5   5   1   89.59    3.20
  -5   5  -1   91.19    2.60
   5   5   1   89.79    3.20
  -5   5  -1   88.89    2.70
   5   5   1   86.19    2.90
  -5   5  -1   89.29    2.50
  -5   5  -1   90.19    2.00
  -5   5  -1   87.89    2.40
  -5   5  -1   86.49    2.40
  -5   5  -1   84.89    2.40
   6  -5   1    3.40    0.60
  -6  -5  -1    4.70    1.00
   6  -5   1    3.70    0.70
  -6  -5  -1    4.00    0.90
   6  -5   1    4.30    0.60
   6  -5   1    4.40    0.70
   6  -5   1    5.60    0.70
   6  -5   1    2.70    0.90
  -6   5  -1    4.70    0.80
   6   5   1    3.10    1.10
  -6   5  -1    4.40    0.70
  -6   5  -1    3.80    0.70
   6   5   1    4.80    1.00
  -6   5  -1    4.00    0.50
  -6   5  -1    3.70    0.80
   6   5   1    4.70    0.90
  -6   5  -1    3.60    0.70
   6   5   1    2.80    0.80
  -6   5  -1    4.20    0.50
  -6   5  -1    4.70    0.60
   7  -5   1   16.90    1.30
   7  -5   1   15.70    0.90
   7  -5   1   16.90    1.20
   7  -5   1   16.40    1.30
  -7  -5  -1   16.00    1.50
   7  -5   1   15.10    1.30
  -7   5  -1   15.90    1.30
  -7   5  -1   15.40    0.80
   7   5   1   15.80    1.40
   7   5   1   14.80    1.50
  -7   5  -1   15.10    1.10
   7   5   1   17.30    1.70
  -7   5  -1   15.20    1.00
  -7   5  -1   15.20    1.10
   7   5   1   14.30    1.50
  -7   5  -1   16.10    1.30
  -7   5  -1   15.20    1.20
  -7   5  -1   14.10    0.90
   8  -5   1   60.69    2.30
   8  -5   1   62.59    2.50
  -8  -5  -1   53.79    2.70
  -8  -5  -1   56.89    2.90
   8  -5   1   57.69    1.90
   8  -5   1   63.19    2.10
   8  -5   1   60.59    2.40
   8  -5   1   62.19    2.40
  -8   5  -1   62.29    2.40
   8   5   1   58.69    2.80
  -8   5  -1   59.29    2.40
   8   5   1   63.29    3.10
   8   5   1   60.69    2.70
   8   5   1   60.49    2.70
  -8   5  -1   60.69    2.30
  -8   5  -1   62.19    2.10
  -8   5  -1   59.59    2.40
   9  -5   1   47.80    2.30
   9  -5   1   48.90    2.10
  -9  -5  -1   44.60    2.60
   9  -5   1   49.10    2.00
   9  -5   1   44.00    2.20
  -9  -5  -1   44.10    2.70
   9  -5   1   45.80    2.20
   9  -5   1   43.20    2.10
  -9   5  -1   48.30    2.00
  -9   5  -1   46.90    2.30
   9   5   1   47.80    2.90
  -9   5  -1   45.70    2.20
   9   5   1   52.39    2.50
   9   5   1   48.30    2.60
  -9   5  -1   46.40    2.10
  -9   5  -1   44.00    2.00
   9   5   1   47.10    2.60
  -9   5  -1   49.90    2.00
  10  -5   1  157.28    4.50
  10  -5   1  151.78    3.80
  10  -5   1  151.58    4.10
  10  -5   1  152.08    4.40
  10  -5   1  146.19    4.30
 -10  -5  -1  151.68    5.00
  10  -5   1  152.38    4.10
 -10  -5  -1  153.88    5.30
  10   5   1  146.29    4.90
 -10   5  -1  157.48    4.20
 -10   5  -1  153.88    4.40
 -10   5  -1  147.69    4.30
  10   5   1  158.08    4.60
  10   5   1  149.59    4.90
 -10   5  -1  155.78    4.30
  10   5   1  150.58    5.40
 -10   5  -1  157.78    4.00
 -10   5  -1  145.39    4.00
  11  -5   1   78.89    3.10
  11  -5   1   82.99    3.00
  11  -5   1   85.49    3.00
 -11  -5  -1   76.69    3.90
  11  -5   1   86.39    3.30
  11  -5   1   77.99    2.70
  11  -5   1   75.39    3.10
 -11  -5  -1   78.49    3.70
  11   5   1   85.59    4.20
 -11   5  -1   81.69    3.30
  11   5   1   82.39    3.20
  11   5   1   79.89    3.60
 -11   5  -1   77.39    2.90
  11   5   1   75.49    3.50
 -11   5  -1   74.79    2.90
 -11   5  -1   77.89    3.00
 -11   5  -1   79.39    3.20
 -11   5  -1   77.99    2.90
 -12  -5  -1    1.10    1.00
  12  -5   1    0.90    0.70
  12  -5   1    0.50    0.80
  12  -5   1    0.00    0.60
 -12  -5  -1    0.90    0.90
  12  -5   1    1.00    0.60
  12  -5   1    0.80    0.60
  12   5   1   -0.20    0.90
 -12   5  -1    0.50    0.80
 -12   5  -1    0.40    0.80
 -12   5  -1    1.00    0.70
  12   5   1    0.70    0.90
 -12   5  -1    0.90    0.70
  12   5   1    0.60    0.90
  12   5   1    0.90    0.80
 -12   5  -1    0.50    0.60
 -13  -5  -1    2.70    1.10
  13  -5   1    3.70    1.00
  13  -5   1    3.70    1.00
  13  -5   1    4.40    1.10
  13  -5   1    4.30    1.00
 -13  -5  -1    2.90    1.20
  13  -5   1    2.20    1.00
  13   5   1    5.40    1.60
 -13   5  -1    3.40    1.00
  13   5   1    1.50    0.80
 -13   5  -1    2.20    0.90
  13   5   1    4.40    1.60
 -13   5  -1    3.80    1.10
 -13   5  -1    5.70    1.10
  13   5   1    3.80    1.20
 -13   5  -1    4.40    1.20
  14  -5   1   28.50    2.00
  14  -5   1   23.50    2.00
 -14  -5  -1   24.00    3.00
  14  -5   1   27.40    2.00
 -14  -5  -1   25.10    2.60
  14  -5   1   25.90    2.30
  14  -5   1   26.70    2.10
  14   5   1   27.40    2.10
 -14   5  -1   25.20    2.40
 -14   5  -1   26.40    2.20
 -14   5  -1   25.80    2.00
  14   5   1   28.40    3.00
 -14   5  -1   31.80    2.20
 -14   5  -1   27.00    2.20
  15  -5   1    2.10    0.90
  15  -5   1    2.10    0.90
  15  -5   1    3.70    1.00
 -15  -5  -1    4.00    1.30
  15  -5   1    1.70    1.10
  15  -5   1    1.00    0.80
 -15  -5  -1    5.00    1.60
 -15   5  -1    1.90    0.80
  15   5   1    1.50    0.80
 -15   5  -1    4.00    1.70
 -15   5  -1    3.50    1.10
 -15   5  -1    1.70    1.10
  15   5   1    5.20    1.80
 -15   5  -1    1.90    1.10
  16  -5   1    5.80    1.20
  16  -5   1    4.20    1.50
  16  -5   1    6.20    1.30
  16  -5   1    5.10    1.40
 -16  -5  -1    2.90    1.30
 -16   5  -1    3.10    1.30
 -16   5  -1    4.60    1.30
  16   5   1    4.40    0.90
 -16   5  -1    6.80    1.30
 -16   5  -1    4.20    1.20
  16   5   1    2.20    2.70
  16  -6  -1    3.90    1.10
  16  -6  -1    2.90    0.90
 -16  -6   1    4.00    0.50
 -16  -6   1    4.30    1.50
  16  -6  -1    5.00    1.40
  16  -6  -1    4.10    1.40
 -16  -6   1    3.70    0.40
  16  -6  -1    2.00    1.10
 -16   6   1    2.70    1.10
  16   6  -1    4.60    1.80
 -16   6   1    2.80    1.00
  16   6  -1    2.50    0.90
 -16   6   1    2.40    1.20
 -16   6   1    2.90    1.20
 -15  -6   1    3.90    1.60
  15  -6  -1    5.90    1.30
  15  -6  -1    7.40    1.40
 -15  -6   1    6.30    0.60
  15  -6  -1    4.20    1.30
  15  -6  -1    4.70    1.10
 -15  -6   1    5.70    1.70
  15  -6  -1    6.00    1.40
 -15   6   1    8.50    1.40
  15   6  -1    6.90    2.00
 -15   6   1    6.20    1.50
 -15   6   1    7.80    1.40
  15   6  -1    7.60    1.30
 -15   6   1    8.00    1.40
 -14  -6   1    1.40    1.20
  14  -6  -1    2.10    0.80
  14  -6  -1    1.60    1.00
  14  -6  -1    3.80    0.90
  14  -6  -1    1.30    0.90
 -14  -6   1    1.20    1.10
  14  -6  -1    1.20    0.70
 -14   6   1    2.70    0.90
  14   6  -1    2.40    1.30
  14   6  -1    3.50    1.00
 -14   6   1    2.20    1.00
 -14   6   1    4.10    1.00
 -14   6   1    3.50    1.00
  13  -6  -1    3.80    1.10
  13  -6  -1    2.80    0.90
  13  -6  -1    2.30    0.70
  13  -6  -1    2.50    0.80
  13  -6  -1    2.90    0.90
 -13  -6   1    2.60    1.20
 -13  -6   1    2.00    1.20
 -13   6   1    3.60    0.90
  13   6  -1    1.50    0.80
  13   6  -1    3.60    1.40
 -13   6   1    3.80    1.00
  13   6  -1    3.70    1.00
 -13   6   1    2.40    0.90
 -13   6   1    4.10    1.30
  13   6  -1    2.10    1.20
 -13   6   1    4.10    1.10
  12  -6  -1    2.10    0.80
 -12  -6   1    2.10    1.20
  12  -6  -1    1.40    0.60
  12  -6  -1    1.80    0.60
  12  -6  -1    0.70    0.70
  12  -6  -1    2.40    1.00
 -12  -6   1    3.20    1.30
 -12   6   1    2.40    0.70
 -12   6   1    0.90    0.80
 -12   6   1    1.80    0.80
  12   6  -1    3.40    1.00
  12   6  -1    1.10    0.90
 -12   6   1    2.20    0.80
 -12   6   1    2.50    0.90
  12   6  -1    4.70    1.50
  12   6  -1    0.90    0.90
  11  -6  -1   11.60    1.40
  11  -6  -1    9.70    1.30
 -11  -6   1    7.20    1.50
 -11  -6   1    6.80    1.30
  11  -6  -1   10.30    1.00
  11   6  -1    8.60    1.40
 -11   6   1    9.30    1.10
 -11   6   1   10.80    1.50
 -11   6   1   11.20    1.40
  11   6  -1   11.40    1.90
 -11   6   1   10.70    1.40
 -11   6   1   11.40    1.20
  11   6  -1   11.60    1.50
  11   6  -1    5.50    1.20
 -11   6   1   10.30    1.30
  10  -6  -1   20.30    1.60
 -10  -6   1   23.50    2.60
 -10  -6   1   21.20    2.00
  10  -6  -1   19.10    1.70
  10  -6  -1   21.20    1.60
  10  -6  -1   18.10    1.10
  10   6  -1   17.30    1.90
 -10   6   1   18.60    1.70
 -10   6   1   18.10    1.50
  10   6  -1   16.00    2.00
 -10   6   1   18.60    1.50
 -10   6   1   17.80    1.50
  10   6  -1   20.70    1.90
 -10   6   1   20.80    1.30
  10   6  -1   16.50    2.00
  -9  -6   1    1.00    0.70
   9  -6  -1    2.40    0.80
   9  -6  -1    1.00    0.60
   9  -6  -1    2.40    0.70
   9  -6  -1    1.80    0.60
  -9  -6   1    0.30    0.60
   9  -6  -1    1.20    0.40
  -9   6   1    2.70    0.60
  -9   6   1    1.90    0.80
  -9   6   1    1.20    0.40
  -9   6   1    1.00    0.50
  -9   6   1    2.30    0.70
   9   6  -1    0.60    0.80
   9   6  -1    0.90    0.90
  -9   6   1    1.40    0.60
  -9   6   1    2.60    0.80
   9   6  -1    1.30    0.70
   9   6  -1    1.50    0.80
   8  -6  -1    9.40    1.10
   8  -6  -1    9.30    1.20
  -8  -6   1    9.10    0.70
   8  -6  -1    9.20    0.70
   8  -6  -1    9.70    1.10
   8  -6  -1    9.00    0.70
  -8  -6   1    9.80    1.50
  -8  -6   1    9.70    1.50
   8   6  -1   11.10    1.70
  -8   6   1    9.00    0.80
  -8   6   1    9.20    1.10
  -8   6   1    9.50    0.80
   8   6  -1    6.30    1.00
  -8   6   1   10.50    1.20
  -8   6   1   10.20    0.90
   8   6  -1   10.50    1.60
  -8   6   1    7.20    1.00
  -8   6   1    6.40    1.00
  -7  -6   1   12.90    0.80
   7  -6  -1   12.10    1.30
   7  -6  -1   13.10    1.20
   7  -6  -1   13.20    1.20
  -7  -6   1   13.70    1.50
  -7  -6   1   15.40    1.80
   7  -6  -1   13.20    0.70
  -7   6   1   13.60    1.10
  -7   6   1   11.20    1.20
  -7   6   1   12.90    1.10
  -7   6   1   11.10    1.00
   7   6  -1   14.50    1.40
   7   6  -1   12.90    1.50
  -7   6   1   14.20    1.30
   7   6  -1   10.80    1.60
  -7   6   1   12.40    1.10
  -7   6   1   13.30    0.80
  -7   6   1   11.50    0.80
   7   6  -1   17.10    2.00
  -7   6   1   12.70    1.40
   6  -6  -1  285.07    6.00
   6  -6  -1  293.57    6.10
  -6  -6   1  287.57    6.40
  -6  -6   1  286.17    4.40
  -6  -6   1  283.37    5.10
   6  -6  -1  277.37    6.00
  -6  -6   1  278.27    7.00
  -6   6   1  281.47    5.70
  -6   6   1  288.17    6.00
  -6   6   1  289.67    5.60
   6   6  -1  287.67    6.90
  -6   6   1  286.37    4.70
   6   6  -1  275.17    6.90
   6   6  -1  278.57    6.40
  -6   6   1  285.77    5.80
  -6   6   1  271.17    6.30
  -6   6   1  292.27    4.70
   6   6  -1  293.07    6.80
  -5  -6   1  189.48    3.80
  -5  -6   1  189.98    5.00
   5  -6  -1  194.18    4.40
  -5  -6   1  197.48    4.80
   5  -6  -1  189.28    4.50
   5  -6  -1  181.58    4.90
   5  -6  -1  190.28    4.40
  -5  -6   1  194.48    3.20
   5   6  -1  189.58    5.10
   5   6  -1  188.88    4.70
  -5   6   1  194.98    4.50
  -5   6   1  187.88    4.20
  -5   6   1  196.28    4.30
  -5   6   1  198.78    4.50
  -5   6   1  192.78    4.50
  -5   6   1  198.58    4.30
  -5   6   1  197.08    4.30
  -5   6   1  200.68    4.60
   5   6  -1  191.58    5.30
   4  -6  -1  220.58    4.80
  -4  -6   1  221.88    4.30
   4  -6  -1  216.88    4.80
  -4  -6   1  222.48    3.80
  -4  -6   1  225.28    5.10
   4  -6  -1  224.08    4.50
   4  -6  -1  217.68    4.70
   4  -6  -1  232.48    4.90
  -4  -6   1  217.58    5.30
   4   6  -1  227.28    5.60
  -4   6   1  224.78    4.80
  -4   6   1  228.68    4.70
  -4   6   1  227.78    4.70
  -4   6   1  226.78    4.70
  -4   6   1  221.38    4.70
   4   6  -1  219.08    5.30
  -4   6   1  229.08    5.10
  -4   6   1  224.08    4.90
   4   6  -1  222.28    5.00
  -4   6   1  232.88    4.70
   3  -6  -1  213.28    4.50
  -3  -6   1  210.58    3.60
  -3  -6   1  200.88    3.60
  -3  -6   1  198.68    4.00
   3  -6  -1  207.08    4.20
  -3  -6   1  209.38    4.50
   3  -6  -1  212.08    4.50
   3  -6  -1  205.58    4.50
  -3  -6   1  200.78    4.70
   3  -6  -1  208.58    4.40
   3   6  -1  197.78    4.80
  -3   6   1  202.38    4.40
  -3   6   1  204.68    4.30
   3   6  -1  207.68    4.50
  -3   6   1  204.78    4.90
  -3   6   1  206.18    4.50
  -3   6   1  206.08    4.30
  -3   6   1  202.08    4.30
   3   6  -1  208.28    5.30
  -3   6   1  209.88    4.20
  -2  -6   1   89.79    2.30
   2  -6  -1  100.19    2.60
   2  -6  -1   89.49    2.60
  -2  -6   1   93.39    2.10
  -2  -6   1   89.99    2.50
   2  -6  -1   93.29    2.40
  -2  -6   1   90.09    2.70
   2  -6  -1   93.59    2.60
   2   6  -1   94.09    2.60
  -2   6   1   97.89    2.50
   2   6  -1   99.49    2.80
  -2   6   1   93.79    2.50
   2   6  -1   91.99    3.20
  -2   6   1   91.19    2.20
  -2   6   1   90.89    2.40
  -2   6   1   93.09    2.60
  -2   6   1   89.89    2.50
   2   6  -1   95.79    2.40
  -2   6   1   94.29    1.80
  -1  -6   1    8.30    1.00
  -1  -6   1   10.40    0.80
   1  -6  -1    9.80    0.60
  -1  -6   1   10.10    0.70
   1  -6  -1   10.80    0.90
  -1  -6   1   10.30    0.80
   1  -6  -1   10.10    0.70
   1  -6  -1   10.40    0.80
   1  -6  -1   11.50    0.80
  -1   6   1    9.40    0.90
  -1   6   1    9.10    0.80
  -1   6   1   11.60    0.70
  -1   6   1    8.20    0.80
  -1   6   1    9.70    0.70
   1   6  -1    7.50    1.00
  -1   6   1   10.20    0.90
  -1   6   1    9.60    0.80
   1   6  -1   11.80    0.80
  -1   6   1    9.60    0.60
   1   6  -1   11.30    0.90
   1   6  -1    9.80    0.80
   0  -6  -1  121.99    2.80
   0  -6  -1  116.99    2.90
   0  -6   1  122.09    2.70
   0  -6   1  115.19    2.80
   0  -6   1  117.99    2.90
   0  -6  -1  118.59    2.60
   0  -6  -1  117.79    2.40
   0  -6  -1  117.39    2.50
   0  -6   1  121.09    2.80
   0  -6   1  118.39    2.50
   0  -6  -1  115.79    2.60
   0   6   1  117.79    2.70
   0   6   1  119.19    2.40
   0   6   1  122.39    2.90
   0   6  -1  116.59    3.50
   0   6  -1  105.69    2.60
   0   6   1  118.79    2.90
   0   6  -1  122.69    2.80
   0   6  -1  121.49    2.70
   0   6   1  115.19    2.60
   0   6  -1  117.79    2.80
   0   6   1  121.29    2.80
  -1  -6  -1  373.26    6.60
   1  -6   1  375.16    6.70
  -1  -6  -1  371.16    6.20
  -1  -6  -1  375.36    6.00
   1  -6   1  365.56    6.70
   1  -6   1  392.36    6.20
  -1  -6  -1  366.86    6.70
   1  -6   1  360.26    6.60
  -1   6  -1  378.26    6.80
   1   6   1  370.96    6.20
  -1   6  -1  372.36    6.20
  -1   6  -1  369.16    6.00
   1   6   1  378.16    6.90
  -1   6  -1  381.16    7.60
  -1   6  -1  375.66    6.80
   1   6   1  374.56    6.60
  -1   6  -1  361.36    6.60
   1   6   1  376.46    7.80
   1   6   1  375.96    6.10
  -1   6  -1  365.96    6.50
  -1   6  -1  374.16    6.10
  -1   6  -1  354.96    6.70
  -2  -6  -1    5.30    0.70
   2  -6   1    5.00    0.70
  -2  -6  -1    6.80    0.60
   2  -6   1    5.80    0.70
  -2  -6  -1    7.60    0.80
   2  -6   1    6.50    0.80
  -2  -6  -1    5.60    0.50
   2  -6   1    6.50    0.80
  -2  -6  -1    7.90    0.90
   2  -6   1    6.60    0.40
  -2   6  -1    6.90    0.50
   2   6   1    5.70    1.00
  -2   6  -1    4.40    0.70
  -2   6  -1    6.10    0.90
  -2   6  -1    6.20    0.70
   2   6   1    6.40    0.50
   2   6   1    7.80    1.00
   2   6   1    7.80    0.80
  -2   6  -1    6.40    0.50
  -2   6  -1    7.50    0.80
  -2   6  -1    5.30    0.70
  -2   6  -1    6.90    0.80
   3  -6   1   59.69    2.10
  -3  -6  -1   58.39    2.20
  -3  -6  -1   58.69    2.10
  -3  -6  -1   54.89    1.80
   3  -6   1   61.09    2.00
   3  -6   1   59.99    1.90
  -3  -6  -1   62.69    1.70
  -3   6  -1   61.69    2.20
  -3   6  -1   59.29    2.00
  -3   6  -1   56.69    2.00
   3   6   1   61.29    2.20
  -3   6  -1   58.99    1.90
   3   6   1   58.29    2.30
  -3   6  -1   62.19    2.30
  -3   6  -1   55.89    2.00
   3   6   1   64.49    2.70
  -3   6  -1   58.79    1.90
  -4  -6  -1  297.87    5.50
   4  -6   1  296.87    5.90
  -4  -6  -1  291.67    6.20
  -4  -6  -1  299.47    6.50
  -4  -6  -1  294.77    5.50
   4  -6   1  290.07    6.00
   4  -6   1  293.77    5.70
   4  -6   1  302.37    5.80
  -4   6  -1  303.97    5.80
  -4   6  -1  290.47    6.00
  -4   6  -1  303.27    6.00
   4   6   1  292.87    6.90
  -4   6  -1  294.77    5.80
   4   6   1  291.77    6.80
  -4   6  -1  294.27    5.70
   4   6   1  290.27    6.50
  -4   6  -1  320.67    6.20
  -4   6  -1  297.97    6.00
   4   6   1  289.97    7.30
  -5  -6  -1    0.70    0.50
   5  -6   1    1.50    0.60
  -5  -6  -1    1.20    0.70
   5  -6   1    1.60    0.60
   5  -6   1    1.50    0.70
  -5  -6  -1    1.10    0.70
  -5   6  -1    0.90    0.30
  -5   6  -1    1.70    0.60
  -5   6  -1    1.40    0.30
   5   6   1    0.60    1.00
  -5   6  -1    1.70    0.50
  -5   6  -1    1.30    0.50
   5   6   1    1.90    0.70
   5   6   1    0.30    0.60
   5   6   1    2.40    0.70
  -5   6  -1    1.50    0.50
  -5   6  -1    1.20    0.60
  -5   6  -1    1.30    0.50
  -5   6  -1    1.20    0.50
   6  -6   1    3.00    0.70
  -6  -6  -1    3.30    0.70
   6  -6   1    3.10    0.40
   6  -6   1    4.10    0.90
   6  -6   1    3.10    0.40
   6  -6   1    2.30    0.60
   6  -6   1    2.50    0.70
  -6  -6  -1    2.50    0.70
  -6  -6  -1    1.80    0.80
  -6   6  -1    3.20    0.40
   6   6   1    3.40    0.90
   6   6   1    6.40    1.20
  -6   6  -1    3.30    0.70
   6   6   1    2.90    0.80
   6   6   1    5.60    1.20
  -6   6  -1    2.80    0.60
  -6   6  -1    3.50    0.50
  -6   6  -1    2.60    0.60
  -6   6  -1    3.20    0.70
  -6   6  -1    5.10    0.90
  -6   6  -1    4.20    0.70
   7  -6   1   18.40    1.30
   7  -6   1   17.10    1.40
  -7  -6  -1   18.40    1.70
   7  -6   1   16.70    0.90
   7  -6   1   16.20    1.30
   7  -6   1   17.20    0.80
  -7  -6  -1   18.30    1.60
   7  -6   1   14.70    1.30
  -7   6  -1   17.90    1.10
   7   6   1   20.60    1.70
  -7   6  -1   16.00    1.20
  -7   6  -1   17.60    0.90
  -7   6  -1   16.60    1.30
  -7   6  -1   16.40    1.20
  -7   6  -1   16.90    1.30
   7   6   1   18.00    1.70
  -7   6  -1   17.60    1.00
  -7   6  -1   15.60    1.30
   7   6   1   17.30    1.80
  -8  -6  -1    1.30    0.80
  -8  -6  -1    1.10    0.80
   8  -6   1    3.10    0.50
   8  -6   1    1.60    0.60
   8  -6   1    3.70    0.90
   8  -6   1    2.40    0.50
   8  -6   1    2.70    0.80
   8  -6   1    2.00    0.70
  -8   6  -1    3.50    0.60
   8   6   1    3.50    1.00
  -8   6  -1    2.20    0.70
   8   6   1    1.50    0.80
  -8   6  -1    2.20    0.60
  -8   6  -1    1.60    0.60
   8   6   1    2.10    0.70
  -8   6  -1    2.50    0.50
  -8   6  -1    3.80    0.80
  -8   6  -1    2.70    0.80
   9  -6   1    1.60    0.50
  -9  -6  -1    1.00    0.70
  -9  -6  -1    3.70    1.20
   9  -6   1    1.70    0.70
   9  -6   1    1.60    0.70
   9  -6   1    2.80    0.90
  -9   6  -1    0.80    0.60
   9   6   1    1.60    1.10
   9   6   1    2.30    0.90
   9   6   1    1.00    0.80
  -9   6  -1    1.90    0.90
  -9   6  -1    1.20    0.70
  -9   6  -1    2.70    0.80
  -9   6  -1    1.50    0.80
   9   6   1    1.30    0.80
  -9   6  -1    1.70    0.60
  10  -6   1   60.69    2.60
  10  -6   1   61.09    2.70
  10  -6   1   61.89    2.10
 -10  -6  -1   61.19    3.20
  10  -6   1   65.99    2.90
  10  -6   1   66.89    2.90
 -10  -6  -1   60.09    3.40
 -10   6  -1   62.19    2.70
 -10   6  -1   60.49    2.70
  10   6   1   58.79    3.10
  10   6   1   63.89    3.00
 -10   6  -1   62.39    2.30
 -10   6  -1   61.29    2.30
 -10   6  -1   62.89    2.60
 -10   6  -1   59.99    2.80
  10   6   1   62.69    3.20
  10   6   1   61.59    3.50
  11  -6   1    9.50    1.40
 -11  -6  -1    4.80    1.20
  11  -6   1    9.20    1.10
  11  -6   1    8.10    1.20
  11  -6   1    9.60    1.40
 -11  -6  -1    8.70    1.60
  11  -6   1   12.80    1.70
  11  -6   1   10.50    1.20
 -11   6  -1    8.70    1.30
  11   6   1    9.40    1.50
 -11   6  -1    8.70    1.10
  11   6   1    9.90    1.60
 -11   6  -1    8.60    1.40
 -11   6  -1   10.00    1.20
 -11   6  -1    8.00    1.20
  11   6   1   10.50    1.90
  11   6   1   11.20    1.60
  12  -6   1   27.20    1.90
  12  -6   1   27.60    2.10
 -12  -6  -1   27.20    2.70
  12  -6   1   24.60    2.00
  12  -6   1   24.00    1.50
 -12  -6  -1   28.80    2.60
  12  -6   1   24.70    1.70
 -12   6  -1   25.20    1.70
 -12   6  -1   26.20    2.10
  12   6   1   28.50    2.80
  12   6   1   22.10    2.00
 -12   6  -1   27.80    1.80
 -12   6  -1   23.90    1.90
  12   6   1   24.70    2.30
 -12   6  -1   24.30    2.00
  12   6   1   29.90    2.50
 -13  -6  -1   55.49    3.50
  13  -6   1   51.09    2.60
  13  -6   1   55.69    4.70
  13  -6   1   45.30    2.10
 -13  -6  -1   34.70    5.30
  13  -6   1   46.60    2.40
  13  -6   1   45.50    2.70
  13   6   1   48.20    2.70
 -13   6  -1   44.90    2.40
 -13   6  -1   49.99    2.50
 -13   6  -1   45.30    2.80
 -13   6  -1   45.40    2.80
  13   6   1   47.70    3.10
 -13   6  -1   48.00    2.60
  13   6   1   48.10    3.60
  14  -6   1   28.40    2.00
  14  -6   1   28.90    2.10
  14  -6   1   29.40    2.10
  14  -6   1   28.70    2.20
  14  -6   1   25.20    2.30
 -14  -6  -1   30.30    2.80
 -14  -6  -1   30.20    3.00
 -14   6  -1   28.50    2.20
 -14   6  -1   30.80    2.20
 -14   6  -1   29.70    2.10
 -14   6  -1   32.00    2.50
  14   6   1   29.50    2.20
  14   6   1   27.70    2.50
  14   6   1   32.20    3.20
  15  -6   1    9.60    1.50
  15  -6   1    8.50    1.60
  15  -6   1   11.20    1.80
  15  -6   1   11.60    1.60
 -15  -6  -1    7.80    1.70
 -15   6  -1   11.00    1.60
 -15   6  -1   10.00    1.80
  15   6   1   11.10    2.30
 -15   6  -1   10.30    1.60
  15   6   1    9.60    1.40
  16  -6   1    2.00    1.10
  16  -6   1    2.60    1.00
  16  -6   1    2.40    1.00
 -16  -6  -1    4.50    1.50
 -16   6  -1    3.10    1.10
 -16   6  -1    1.60    0.90
 -16   6  -1    1.40    1.20
  16   6   1    3.20    1.00
  16   6   1    0.50    1.10
  16  -7  -1   -0.80    0.80
  16  -7  -1   -0.10    0.90
 -16  -7   1    1.40    1.40
  16  -7  -1    1.50    0.90
  16   7  -1    1.10    0.90
  16   7  -1    0.50    1.20
 -16   7   1    1.50    0.90
 -16   7   1    0.90    1.00
 -16   7   1    1.20    0.90
 -16   7   1    0.80    0.80
 -15  -7   1   16.40    2.30
  15  -7  -1   22.00    2.40
 -15  -7   1   20.30    0.90
  15  -7  -1   19.20    1.90
  15  -7  -1   23.20    2.10
 -15   7   1   20.80    1.80
  15   7  -1   24.00    2.10
 -15   7   1   19.80    1.80
  15   7  -1   25.70    3.60
 -15   7   1   22.90    2.20
 -15   7   1   17.20    2.00
 -14  -7   1    0.60    1.20
  14  -7  -1    3.70    0.80
  14  -7  -1    3.00    1.20
 -14  -7   1    2.40    1.40
  14  -7  -1    1.50    0.90
 -14  -7   1    3.20    0.50
  14  -7  -1    2.30    1.00
 -14   7   1    1.20    0.80
 -14   7   1    3.40    1.10
 -14   7   1    3.80    1.00
  14   7  -1    2.90    1.20
 -14   7   1    1.80    0.80
  14   7  -1    3.00    1.00
  14   7  -1    4.90    1.80
  13  -7  -1   15.00    1.20
 -13  -7   1   14.70    0.90
 -13  -7   1   14.90    2.30
  13  -7  -1   15.30    1.80
 -13  -7   1   17.10    2.50
  13  -7  -1   13.30    1.60
  13  -7  -1   12.60    1.30
 -13   7   1   14.10    1.40
 -13   7   1   16.40    1.80
 -13   7   1   13.10    1.40
  13   7  -1   10.40    1.60
 -13   7   1   14.10    1.70
  13   7  -1   10.30    1.90
  13   7  -1   13.20    1.70
 -12  -7   1    3.30    1.50
  12  -7  -1    2.10    0.90
 -12  -7   1    4.00    1.40
  12  -7  -1    3.30    0.90
 -12  -7   1    2.10    0.50
  12  -7  -1    1.40    1.00
  12  -7  -1    2.50    0.90
  12  -7  -1    2.40    0.70
  12   7  -1    1.10    0.90
  12   7  -1    2.50    1.30
 -12   7   1    2.50    0.90
  12   7  -1    0.50    0.80
  12   7  -1    1.60    1.10
 -12   7   1    2.20    0.70
 -12   7   1    1.70    0.80
 -11  -7   1   12.90    2.00
  11  -7  -1   14.20    1.60
  11  -7  -1   15.00    1.00
 -11  -7   1   14.30    1.00
 -11  -7   1   10.50    1.60
  11  -7  -1   15.40    1.80
  11  -7  -1   13.70    1.00
  11  -7  -1   14.20    1.50
  11   7  -1   16.00    2.40
  11   7  -1   18.20    2.30
 -11   7   1   14.70    1.20
  11   7  -1   14.00    1.80
  11   7  -1   13.90    1.90
 -11   7   1   11.70    1.40
 -11   7   1   14.40    1.50
 -11   7   1   15.70    1.80
 -11   7   1   15.40    1.20
 -10  -7   1    0.60    0.40
  10  -7  -1    0.20    0.70
  10  -7  -1    0.60    0.40
 -10  -7   1   -0.10    0.80
 -10  -7   1    0.00    0.60
  10  -7  -1    0.40    0.70
  10  -7  -1    0.30    0.40
  10   7  -1    0.50    0.80
  10   7  -1    0.10    0.70
  10   7  -1    0.70    0.80
 -10   7   1    0.30    0.40
 -10   7   1    0.80    0.50
  10   7  -1    0.90    1.10
 -10   7   1    0.60    0.60
 -10   7   1   -0.80    0.50
 -10   7   1   -0.10    0.60
 -10   7   1    0.70    0.60
  -9  -7   1   22.20    1.10
  -9  -7   1   23.80    2.10
   9  -7  -1   23.30    0.90
  -9  -7   1   22.50    2.20
   9  -7  -1   24.10    1.70
   9  -7  -1   22.70    0.90
   9  -7  -1   20.30    1.70
  -9   7   1   22.90    1.80
  -9   7   1   21.70    1.10
  -9   7   1   22.40    1.60
  -9   7   1   24.60    1.20
  -9   7   1   20.90    1.60
  -9   7   1   22.60    1.20
   9   7  -1   22.10    2.30
  -9   7   1   22.70    1.50
   9   7  -1   23.20    2.00
   9   7  -1   22.70    2.20
   9   7  -1   23.80    2.00
  -8  -7   1   12.00    1.50
  -8  -7   1   14.00    0.90
   8  -7  -1   16.00    1.40
   8  -7  -1   16.10    1.40
  -8  -7   1    9.40    1.20
  -8   7   1   15.10    1.30
   8   7  -1   15.80    2.10
  -8   7   1   14.60    1.40
  -8   7   1   16.50    1.20
  -8   7   1   14.80    0.80
  -8   7   1   14.90    1.30
  -8   7   1   14.80    1.10
   8   7  -1   10.20    1.40
  -8   7   1   12.40    0.80
   8   7  -1   17.90    2.10
   8   7  -1   10.80    1.40
  -8   7   1   14.10    1.40
  -7  -7   1    9.90    1.30
   7  -7  -1   16.30    1.40
   7  -7  -1   16.40    1.40
   7  -7  -1   15.20    1.30
  -7  -7   1   10.30    1.20
  -7  -7   1   16.50    1.00
  -7   7   1   15.70    0.70
   7   7  -1   18.60    1.70
  -7   7   1   15.50    1.20
   7   7  -1   15.90    1.70
  -7   7   1   16.00    1.30
   7   7  -1   16.00    1.90
  -7   7   1   17.20    1.30
  -7   7   1   16.50    1.20
  -7   7   1   13.60    1.20
  -7   7   1   14.60    1.30
  -7   7   1   13.90    1.30
  -6  -7   1    2.60    0.80
   6  -7  -1    3.20    0.70
  -6  -7   1    3.30    0.60
   6  -7  -1    2.60    0.70
   6  -7  -1    2.90    0.80
  -6  -7   1    3.00    0.30
  -6  -7   1    3.60    0.90
  -6   7   1    2.40    0.70
  -6   7   1    2.70    0.60
   6   7  -1    1.70    0.80
   6   7  -1    0.30    0.60
  -6   7   1    1.90    0.60
   6   7  -1    0.70    0.60
  -6   7   1    2.90    0.70
  -6   7   1    2.80    0.70
  -6   7   1    2.70    0.70
  -6   7   1    2.70    0.70
  -6   7   1    2.60    0.60
   6   7  -1    2.50    0.80
   5  -7  -1  185.18    4.40
   5  -7  -1  171.28    4.30
  -5  -7   1  172.18    4.60
  -5  -7   1  178.18    3.70
   5  -7  -1  170.68    4.30
   5  -7  -1  177.58    4.10
  -5  -7   1  174.08    3.10
   5  -7  -1  180.78    4.40
   5   7  -1  180.08    5.00
  -5   7   1  186.18    4.60
   5   7  -1  175.08    4.60
  -5   7   1  180.28    4.30
  -5   7   1  168.68    4.10
  -5   7   1  176.28    4.10
  -5   7   1  174.58    4.30
  -5   7   1  184.18    4.80
  -4  -7   1    6.70    0.50
   4  -7  -1    7.90    1.00
   4  -7  -1    7.60    1.20
  -4  -7   1    6.90    0.60
  -4  -7   1    4.90    0.70
  -4  -7   1    5.30    0.90
  -4  -7   1    7.60    1.00
  -4   7   1    7.60    0.90
  -4   7   1    6.40    1.00
  -4   7   1    7.80    1.00
  -4   7   1    8.50    1.00
  -4   7   1    6.90    0.80
  -4   7   1    8.00    1.00
   4   7  -1   10.10    1.40
  -4   7   1    7.00    0.90
  -4   7   1    7.50    0.90
  -3  -7   1  330.27    5.30
   3  -7  -1  329.57    6.50
  -3  -7   1  326.07    6.10
  -3  -7   1  324.57    5.60
   3  -7  -1  327.47    6.40
  -3  -7   1  323.47    6.80
   3  -7  -1  338.97    6.60
   3  -7  -1  329.07    6.20
  -3  -7   1  333.87    6.60
  -3   7   1  330.77    6.40
  -3   7   1  317.57    6.40
   3   7  -1  337.07    7.00
  -3   7   1  339.57    6.30
   3   7  -1  343.87    7.60
  -3   7   1  334.17    6.10
   3   7  -1  318.47    6.50
  -3   7   1  334.17    6.60
  -3   7   1  333.17    6.50
  -3   7   1  335.17    7.10
  -2  -7   1    7.70    0.90
   2  -7  -1    7.60    0.90
  -2  -7   1    7.70    0.70
  -2  -7   1    8.30    1.00
   2  -7  -1    6.60    0.90
   2  -7  -1    8.00    0.90
  -2  -7   1    6.60    0.70
   2   7  -1    8.40    1.00
  -2   7   1    7.20    0.60
   2   7  -1    8.60    0.90
  -2   7   1    7.30    0.50
  -2   7   1    6.30    1.00
  -2   7   1    7.50    0.70
   2   7  -1    6.10    0.90
  -2   7   1    6.50    0.80
  -2   7   1    8.00    0.90
   2   7  -1    6.60    1.00
  -2   7   1    7.20    0.90
  -2   7   1    6.50    0.80
  -2   7   1    6.50    0.80
   1  -7  -1  133.19    3.40
   1  -7  -1  132.19    3.10
  -1  -7   1  134.59    3.30
  -1  -7   1  134.29    3.00
   1  -7  -1  138.39    2.70
  -1  -7   1  130.19    3.20
   1  -7  -1  131.69    3.20
  -1  -7   1  132.79    3.30
  -1  -7   1  132.89    3.10
  -1   7   1  132.09    2.70
  -1   7   1  135.69    3.40
   1   7  -1  136.99    3.20
  -1   7   1  134.19    2.80
  -1   7   1  136.99    3.30
   1   7  -1  127.69    3.20
   1   7  -1  138.79    3.40
   1   7  -1  136.09    4.20
  -1   7   1  137.89    2.90
  -1   7   1  133.89    3.20
  -1   7   1  130.49    4.10
  -1   7   1  137.79    3.40
   0  -7   1    7.90    0.80
   0  -7   1    8.70    0.90
   0  -7   1    9.40    1.30
   0  -7   1    7.60    0.90
   0  -7  -1    8.50    0.70
   0  -7  -1    8.70    0.90
   0  -7  -1    8.70    0.90
   0  -7   1    8.10    0.70
   0  -7  -1    9.00    0.80
   0  -7  -1    8.80    0.60
   0  -7  -1    9.10    0.90
   0   7   1    7.90    0.80
   0   7  -1    6.60    0.80
   0   7  -1    9.80    1.30
   0   7   1    7.50    0.90
   0   7   1    9.70    1.40
   0   7  -1    6.00    0.70
   0   7   1    7.20    0.80
   0   7   1    8.70    0.80
   0   7   1    8.20    0.70
   0   7   1    8.60    0.60
   0   7  -1    8.10    0.80
   0   7  -1    8.30    0.70
  -1  -7  -1    7.60    0.70
   1  -7   1    9.20    1.00
  -1  -7  -1    9.00    1.00
  -1  -7  -1    7.40    0.60
   1  -7   1    7.80    0.60
   1  -7   1    9.10    1.00
   1  -7   1    8.90    0.90
  -1  -7  -1    9.00    0.80
  -1  -7  -1    8.30    1.00
  -1   7  -1    7.80    0.80
  -1   7  -1    7.50    0.90
   1   7   1    8.20    0.60
  -1   7  -1    7.30    0.80
   1   7   1   10.20    1.00
  -1   7  -1    8.80    0.60
  -1   7  -1    8.10    0.60
  -1   7  -1   10.00    1.30
  -1   7  -1    8.10    0.70
  -1   7  -1    8.80    0.80
   1   7   1    8.80    0.90
   1   7   1    8.60    0.70
   1   7   1    9.10    0.80
   1   7   1   10.70    1.40
  -2  -7  -1    0.50    0.30
  -2  -7  -1    0.10    0.40
  -2  -7  -1    0.50    0.30
   2  -7   1    1.00    0.40
   2  -7   1    0.30    0.40
   2  -7   1    0.70    0.50
  -2  -7  -1    0.10    0.40
   2  -7   1    0.50    0.20
   2  -7   1    1.00    0.30
  -2  -7  -1   -0.10    0.40
  -2   7  -1    0.40    0.50
   2   7   1    0.80    0.40
  -2   7  -1    0.20    0.40
  -2   7  -1    0.30    0.40
  -2   7  -1    0.70    0.30
   2   7   1    0.30    0.50
   2   7   1    0.70    0.30
  -2   7  -1    0.50    0.30
   2   7   1    1.10    0.80
  -2   7  -1    0.50    0.30
  -2   7  -1    0.40    0.50
  -2   7  -1    0.10    0.40
  -2   7  -1    0.20    0.40
   3  -7   1  150.48    3.80
  -3  -7  -1  144.49    3.90
  -3  -7  -1  153.98    3.10
   3  -7   1  151.68    3.80
   3  -7   1  149.88    3.60
  -3  -7  -1  155.18    3.90
  -3  -7  -1  157.58    3.60
   3  -7   1  144.79    3.50
  -3   7  -1  158.68    3.80
  -3   7  -1  151.28    3.60
  -3   7  -1  154.18    3.80
  -3   7  -1  150.28    3.90
   3   7   1  154.18    4.70
   3   7   1  144.29    4.10
  -3   7  -1  146.09    3.70
  -3   7  -1  147.79    2.60
  -3   7  -1  145.99    3.60
   3   7   1  151.98    3.80
  -3   7  -1  150.28    4.10
  -4  -7  -1   16.00    1.10
  -4  -7  -1   16.10    1.40
   4  -7   1   15.80    1.30
  -4  -7  -1   15.90    1.30
   4  -7   1   14.00    1.20
  -4  -7  -1   15.90    1.00
   4   7   1   15.50    1.60
  -4   7  -1   20.80    1.20
   4   7   1   16.60    1.40
  -4   7  -1   16.90    1.20
  -4   7  -1   17.80    1.20
  -4   7  -1   16.20    1.20
  -4   7  -1   15.80    1.30
  -4   7  -1   15.70    1.20
   4   7   1   17.40    1.50
  -4   7  -1   15.50    1.30
   5  -7   1   52.59    2.00
  -5  -7  -1   56.09    2.40
   5  -7   1   59.69    2.30
  -5  -7  -1   56.99    2.60
  -5  -7  -1   54.19    1.90
  -5  -7  -1   53.29    1.90
   5  -7   1   56.09    2.20
   5  -7   1   56.19    2.20
   5   7   1   53.59    3.30
   5   7   1   56.39    2.70
   5   7   1   56.69    2.40
  -5   7  -1   56.49    2.20
  -5   7  -1   55.19    2.10
  -5   7  -1   55.69    2.20
  -5   7  -1   57.19    2.10
   5   7   1   57.29    2.90
  -5   7  -1   52.59    2.20
  -5   7  -1   55.99    2.20
   6  -7   1   17.90    1.40
  -6  -7  -1   19.70    1.60
   6  -7   1   18.30    1.40
  -6  -7  -1   20.00    1.70
   6  -7   1   18.50    1.40
  -6  -7  -1   19.80    1.30
  -6   7  -1   21.40    1.40
   6   7   1   20.50    1.60
  -6   7  -1   17.40    1.30
  -6   7  -1   18.70    0.70
   6   7   1   17.70    1.70
  -6   7  -1   20.80    1.50
  -6   7  -1   21.40    1.50
   6   7   1   20.50    1.80
  -6   7  -1   16.70    1.20
  -6   7  -1   20.50    0.80
   6   7   1   19.70    1.80
  -6   7  -1   20.70    1.30
   7  -7   1   63.29    2.50
  -7  -7  -1   60.89    2.40
   7  -7   1   64.99    2.60
  -7  -7  -1   59.99    2.80
  -7  -7  -1   61.19    3.00
   7  -7   1   60.59    2.40
   7   7   1   61.79    3.10
  -7   7  -1   57.79    2.90
  -7   7  -1   60.79    2.30
  -7   7  -1   60.09    2.30
  -7   7  -1   61.29    2.20
  -7   7  -1   63.79    1.70
   7   7   1   68.19    3.20
  -7   7  -1   61.49    2.50
   7   7   1   58.49    3.00
  -7   7  -1   58.99    2.50
   7   7   1   64.29    2.80
  -7   7  -1   59.29    1.60
  -8  -7  -1    1.30    0.80
   8  -7   1    0.60    0.60
   8  -7   1   -0.30    0.50
   8  -7   1    0.10    0.30
  -8  -7  -1    0.10    0.60
  -8  -7  -1   -0.10    0.60
   8  -7   1    0.10    0.30
   8  -7   1   -0.40    0.60
  -8   7  -1    0.80    0.60
  -8   7  -1    1.30    0.60
  -8   7  -1    0.80    0.50
  -8   7  -1    0.40    0.50
  -8   7  -1    1.30    0.60
   8   7   1    0.00    0.60
   8   7   1    0.40    0.80
  -8   7  -1    0.80    0.40
  -8   7  -1    0.50    0.60
  -8   7  -1    0.60    0.40
   8   7   1    1.20    0.90
   8   7   1    0.60    0.70
   9  -7   1   23.50    1.10
   9  -7   1   24.20    1.90
  -9  -7  -1   24.80    2.20
   9  -7   1   22.90    1.10
   9  -7   1   23.80    1.80
   9  -7   1   25.10    1.80
  -9  -7  -1   21.00    2.10
   9  -7   1   24.80    1.70
  -9   7  -1   20.70    1.60
  -9   7  -1   22.80    1.50
  -9   7  -1   25.10    1.10
  -9   7  -1   23.20    1.80
   9   7   1   25.50    2.40
  -9   7  -1   25.90    1.80
  -9   7  -1   24.30    1.30
  -9   7  -1   25.70    1.80
  -9   7  -1   24.50    1.30
   9   7   1   23.80    2.10
   9   7   1   23.90    2.20
   9   7   1   23.20    2.00
  10  -7   1    5.60    0.80
 -10  -7  -1    6.70    1.50
  10  -7   1    5.10    1.10
 -10  -7  -1    6.90    1.50
  10  -7   1    6.00    0.80
  10  -7   1    5.50    1.00
  10  -7   1    6.40    1.30
  10  -7   1    5.90    1.20
  10   7   1    5.10    1.40
  10   7   1    8.10    1.70
 -10   7  -1    7.40    1.20
 -10   7  -1    6.80    1.20
 -10   7  -1    3.70    0.90
 -10   7  -1    6.50    0.90
  10   7   1    6.10    1.40
 -10   7  -1    7.40    1.20
 -10   7  -1    6.30    0.90
  10   7   1    4.90    1.20
  11  -7   1   13.30    1.60
  11  -7   1   13.10    1.10
 -11  -7  -1   12.30    1.90
  11  -7   1   12.00    1.60
 -11  -7  -1   12.80    1.90
  11  -7   1   17.10    1.90
  11  -7   1   13.70    1.50
  11   7   1   11.50    1.70
  11   7   1   15.40    2.40
 -11   7  -1   13.10    1.20
  11   7   1   13.10    1.90
  11   7   1   13.80    1.80
 -11   7  -1   11.80    1.50
 -11   7  -1   13.30    1.70
 -11   7  -1   10.20    1.30
  12  -7   1    8.00    1.40
 -12  -7  -1   11.80    3.30
  12  -7   1    8.00    1.00
  12  -7   1    9.40    1.50
 -12  -7  -1    9.00    1.80
  12  -7   1    6.40    1.10
  12   7   1    4.30    1.30
 -12   7  -1    7.50    1.40
  12   7   1    6.50    1.50
 -12   7  -1    5.60    1.30
 -12   7  -1    8.10    1.10
 -12   7  -1   11.40    1.60
 -12   7  -1    6.10    1.00
  12   7   1   11.10    2.10
  12   7   1    6.60    1.40
  13  -7   1   -0.10    0.50
  13  -7   1    0.20    0.70
  13  -7   1    0.30    0.80
 -13  -7  -1   -0.20    0.90
 -13  -7  -1    0.20    0.90
  13  -7   1    0.30    0.90
 -13   7  -1    0.80    0.80
 -13   7  -1    0.10    0.60
  13   7   1    0.80    0.80
  13   7   1    0.90    1.20
 -13   7  -1   -0.40    0.50
 -13   7  -1   -1.30    0.70
  13   7   1   -0.60    0.70
  14  -7   1   10.70    1.50
 -14  -7  -1    9.50    1.80
  14  -7   1    9.80    1.70
 -14  -7  -1    8.20    2.70
  14  -7   1   13.00    1.30
  14  -7   1   10.70    1.70
  14   7   1   11.80    2.20
 -14   7  -1   10.10    1.70
 -14   7  -1    9.10    1.40
 -14   7  -1   11.80    1.50
 -14   7  -1   15.00    1.70
  14   7   1   13.30    1.70
 -15  -7  -1    1.70    1.30
  15  -7   1    4.20    1.20
  15  -7   1    2.30    1.00
  15  -7   1    3.70    1.10
  15  -7   1    2.90    1.20
 -15   7  -1    4.50    1.10
 -15   7  -1    3.40    1.20
  15   7   1    3.00    1.10
  15   7   1    2.70    1.50
 -15   7  -1    4.50    1.20
 -16  -7  -1    1.20    1.30
  16  -7   1    3.00    1.20
  16  -7   1    0.20    0.90
  16  -7   1    2.80    0.90
  16  -7   1    2.30    1.30
  16   7   1    3.10    1.70
  16   7   1    2.60    1.00
 -16   7  -1    1.90    0.90
 -16   7  -1    3.40    1.30
 -16   7  -1    3.40    1.10
 -16  -8   1    0.40    1.10
  16  -8  -1   -0.60    0.90
  16  -8  -1   -0.60    0.50
  16  -8  -1   -0.10    0.50
  16  -8  -1   -1.30    0.70
 -16   8   1   -1.00    0.90
  16   8  -1   -0.60    1.10
  16   8  -1    0.20    0.90
 -16   8   1   -0.60    0.60
 -16   8   1   -0.40    0.90
 -16   8   1   -0.80    0.60
  15  -8  -1   13.80    2.10
 -15  -8   1   19.30    0.90
 -15  -8   1   24.80    3.20
  15  -8  -1   18.50    1.30
  15  -8  -1   18.30    1.30
  15  -8  -1   19.20    2.30
  15   8  -1   18.40    2.10
 -15   8   1   16.10    2.20
  15   8  -1   14.10    2.50
 -15   8   1   21.30    2.30
 -15   8   1   19.60    2.10
 -15   8   1   18.80    1.60
  14  -8  -1   -0.90    0.70
 -14  -8   1    0.70    1.10
 -14  -8   1    0.10    0.40
  14  -8  -1    0.20    0.50
  14  -8  -1   -0.30    0.90
  14  -8  -1   -0.30    0.50
 -14   8   1    0.70    0.60
 -14   8   1   -1.00    0.80
  14   8  -1   -0.50    1.30
 -14   8   1    0.70    0.80
 -14   8   1   -0.60    0.70
  14   8  -1   -0.10    0.80
 -14   8   1   -0.60    0.40
  13  -8  -1   32.20    1.40
  13  -8  -1   30.90    2.50
 -13  -8   1   35.10    3.20
 -13  -8   1   35.10    3.30
  13  -8  -1   33.40    2.40
  13  -8  -1   33.10    1.50
 -13  -8   1   32.90    1.40
 -13   8   1   32.10    2.20
 -13   8   1   38.10    2.70
  13   8  -1   35.80    3.40
  13   8  -1   31.10    2.60
 -13   8   1   31.80    2.30
 -13   8   1   32.40    1.80
 -13   8   1   30.80    1.70
  13   8  -1   31.10    2.80
  12  -8  -1    2.40    1.20
 -12  -8   1    0.70    0.50
  12  -8  -1    0.90    0.90
 -12  -8   1    0.00    1.00
  12  -8  -1    0.50    0.40
 -12  -8   1    0.30    0.90
  12   8  -1    0.50    1.00
  12   8  -1    0.40    1.00
  12   8  -1    0.60    0.80
  12   8  -1    1.00    0.90
 -12   8   1   -0.10    0.60
 -12   8   1    1.50    0.80
 -12   8   1    0.60    0.50
 -12   8   1    0.40    0.50
  11  -8  -1   26.60    2.10
 -11  -8   1   23.90    1.20
 -11  -8   1   19.20    2.40
  11  -8  -1   21.40    1.90
 -11  -8   1   27.00    2.50
 -11   8   1   23.30    1.30
  11   8  -1   22.70    2.30
 -11   8   1   26.30    1.80
 -11   8   1   25.40    2.60
  11   8  -1   24.10    2.30
 -11   8   1   23.90    1.30
  11   8  -1   24.40    2.60
 -11   8   1   23.40    1.90
  11   8  -1   18.90    2.20
 -10  -8   1    4.00    1.10
  10  -8  -1    4.10    1.10
 -10  -8   1    2.50    1.00
  10  -8  -1    5.00    1.20
 -10  -8   1    3.60    0.60
  10   8  -1    2.20    1.10
 -10   8   1    3.80    0.90
 -10   8   1    4.50    1.10
 -10   8   1    2.90    0.80
 -10   8   1    2.70    0.90
  10   8  -1    3.80    1.20
 -10   8   1    3.90    0.60
  10   8  -1    2.10    1.10
 -10   8   1    3.40    0.60
 -10   8   1    3.40    0.70
  10   8  -1    1.90    1.10
   9  -8  -1   94.79    3.50
  -9  -8   1   89.19    2.50
   9  -8  -1   94.49    3.40
  -9  -8   1   87.89    3.80
  -9  -8   1   85.19    4.00
  -9   8   1   84.89    3.10
   9   8  -1   86.89    3.90
  -9   8   1   93.99    2.20
  -9   8   1   88.29    2.10
  -9   8   1   94.29    2.80
   9   8  -1   94.79    4.30
  -9   8   1   96.59    3.60
  -9   8   1   92.39    3.40
   9   8  -1   87.99    3.80
  -9   8   1   92.19    3.50
   9   8  -1   89.39    4.10
  -8  -8   1   40.20    2.70
  -8  -8   1   44.00    1.70
  -8  -8   1   44.00    2.60
   8  -8  -1   44.10    2.30
   8  -8  -1   41.50    2.30
  -8   8   1   42.70    2.10
   8   8  -1   38.40    2.60
  -8   8   1   44.60    2.00
  -8   8   1   42.80    2.10
  -8   8   1   44.00    2.40
  -8   8   1   41.70    2.20
  -8   8   1   41.60    2.00
   8   8  -1   43.40    2.50
   8   8  -1   40.00    2.80
   8   8  -1   46.30    2.90
  -8   8   1   41.60    2.30
  -8   8   1   40.70    2.00
   7  -8  -1   58.89    2.60
  -7  -8   1   60.19    3.00
   7  -8  -1   60.09    2.60
  -7  -8   1   63.59    2.00
  -7  -8   1   65.69    3.00
   7  -8  -1   66.59    2.70
  -7   8   1   63.09    2.70
  -7   8   1   60.49    2.40
  -7   8   1   59.69    2.60
   7   8  -1   59.89    2.80
  -7   8   1   64.59    2.50
  -7   8   1   64.39    2.50
  -7   8   1   65.09    2.60
  -7   8   1   62.09    2.60
  -7   8   1   57.69    2.30
   7   8  -1   59.79    3.10
   7   8  -1   61.99    3.20
   6  -8  -1    8.80    1.20
   6  -8  -1    5.30    1.00
  -6  -8   1    5.60    0.40
  -6  -8   1    8.50    1.40
  -6  -8   1    5.50    1.00
   6  -8  -1    5.00    0.90
  -6  -8   1    6.60    0.80
  -6  -8   1    8.30    0.90
   6   8  -1    7.00    1.40
  -6   8   1    7.10    1.00
  -6   8   1    6.30    1.00
   6   8  -1    9.10    1.40
   6   8  -1    6.70    1.20
  -6   8   1    5.80    0.90
  -6   8   1    6.10    0.90
  -6   8   1    7.60    1.00
  -6   8   1    7.00    1.00
   6   8  -1    6.00    1.20
  -6   8   1    5.90    1.00
  -5  -8   1   21.10    1.70
   5  -8  -1   23.40    1.60
  -5  -8   1   20.90    0.80
   5  -8  -1   22.80    1.50
   5  -8  -1   22.50    1.50
  -5  -8   1   22.20    1.60
  -5  -8   1   20.80    1.20
   5  -8  -1   20.50    1.50
   5  -8  -1   21.30    1.40
  -5  -8   1   22.10    1.10
   5   8  -1   22.80    1.70
  -5   8   1   20.00    1.40
   5   8  -1   24.20    2.00
   5   8  -1   25.30    1.90
  -5   8   1   22.60    1.50
  -5   8   1   21.70    1.40
  -5   8   1   23.60    1.60
  -5   8   1   21.40    1.40
  -5   8   1   24.80    1.70
  -5   8   1   23.70    1.50
  -5   8   1   23.10    1.50
  -4  -8   1  189.58    4.10
  -4  -8   1  188.28    3.50
   4  -8  -1  184.98    4.60
  -4  -8   1  188.08    3.50
   4  -8  -1  192.18    4.50
   4  -8  -1  190.08    4.30
  -4  -8   1  189.68    4.70
   4  -8  -1  193.98    4.60
   4  -8  -1  187.18    4.60
  -4  -8   1  186.38    4.90
  -4   8   1  193.08    4.60
  -4   8   1  183.18    4.60
  -4   8   1  190.28    4.20
   4   8  -1  182.08    4.70
  -4   8   1  181.18    5.00
   4   8  -1  189.28    5.10
   4   8  -1  191.18    5.60
  -4   8   1  190.28    4.50
  -4   8   1  184.78    4.50
  -4   8   1  170.78    4.50
  -3  -8   1   45.90    2.00
   3  -8  -1   44.30    2.00
  -3  -8   1   48.30    2.20
  -3  -8   1   43.80    1.50
   3  -8  -1   46.20    1.80
   3  -8  -1   43.70    3.10
  -3  -8   1   46.20    1.80
  -3   8   1   48.00    2.40
  -3   8   1   44.70    2.00
   3   8  -1   46.60    2.00
  -3   8   1   46.00    1.90
   3   8  -1   48.60    2.70
  -3   8   1   49.70    2.00
   3   8  -1   45.40    2.20
  -3   8   1   47.80    1.70
  -3   8   1   49.40    2.10
  -3   8   1   49.00    2.00
  -2  -8   1  111.99    2.70
  -2  -8   1  113.19    3.00
  -2  -8   1  113.69    3.30
   2  -8  -1  108.69    3.30
   2  -8  -1  109.49    3.00
   2  -8  -1  100.89    3.50
  -2  -8   1  107.69    3.00
  -2   8   1  113.89    3.10
  -2   8   1  106.79    3.10
  -2   8   1  112.99    3.20
  -2   8   1  112.29    3.10
  -2   8   1  110.99    3.80
   2   8  -1   99.69    4.00
   2   8  -1  110.79    3.40
   2   8  -1  113.59    3.10
   2   8  -1  118.59    3.00
  -2   8   1  108.89    2.60
  -2   8   1  116.69    3.10
  -2   8   1  113.19    2.30
  -2   8   1  114.39    2.40
  -1  -8   1  107.39    2.70
  -1  -8   1  107.89    2.80
  -1  -8   1  108.39    3.00
   1  -8  -1   98.49    3.10
   1  -8  -1  105.39    2.80
  -1  -8   1  106.79    3.00
   1  -8  -1  113.29    2.80
   1  -8  -1  100.09    2.90
  -1   8   1  103.69    2.90
  -1   8   1  104.09    2.40
   1   8  -1  108.69    2.80
   1   8  -1  111.09    3.10
   1   8  -1  107.99    3.00
  -1   8   1  107.29    3.10
  -1   8   1  110.49    2.90
   1   8  -1  102.19    4.50
  -1   8   1  112.79    2.60
  -1   8   1  100.89    3.70
  -1   8   1  107.59    2.40
  -1   8   1  107.49    3.10
   0  -8   1  261.17    5.50
   0  -8  -1  266.87    5.00
   0  -8   1  270.57    5.20
   0  -8   1  248.48    6.00
   0  -8   1  261.57    4.90
   0  -8  -1  264.57    5.60
   0  -8   1  266.97    5.30
   0  -8  -1  271.07    4.70
   0  -8  -1  271.77    5.20
   0  -8  -1  278.77    5.20
   0  -8  -1  267.07    5.40
   0   8  -1  278.77    5.40
   0   8   1  274.87    5.10
   0   8  -1  271.27    5.60
   0   8   1  267.37    6.70
   0   8  -1  256.37    5.30
   0   8   1  268.67    5.60
   0   8  -1  270.77    5.10
   0   8   1  268.27    5.30
   0   8   1  262.67    4.70
   0   8   1  263.17    5.50
   0   8   1  264.07    5.20
   0   8  -1  272.17    6.70
  -1  -8  -1  209.18    4.50
  -1  -8  -1  199.88    4.10
   1  -8   1  217.58    4.20
  -1  -8  -1  209.38    4.60
   1  -8   1  199.58    4.50
  -1  -8  -1  201.08    4.50
  -1  -8  -1  205.38    4.30
   1  -8   1  209.08    4.70
  -1  -8  -1  209.38    3.70
  -1   8  -1  204.08    4.70
   1   8   1  209.98    4.70
   1   8   1  200.28    4.30
  -1   8  -1  198.68    4.40
  -1   8  -1  200.98    4.70
  -1   8  -1  202.08    3.60
   1   8   1  196.98    4.10
  -1   8  -1  207.28    4.40
  -1   8  -1  197.18    3.90
  -1   8  -1  208.58    5.50
  -1   8  -1  210.18    4.10
   1   8   1  198.88    3.70
   1   8   1  203.98    4.60
  -2  -8  -1  138.69    3.70
  -2  -8  -1  134.29    3.50
  -2  -8  -1  136.89    2.70
   2  -8   1  133.99    3.50
  -2  -8  -1  140.29    2.90
   2  -8   1  137.79    2.60
   2  -8   1  137.49    2.40
  -2  -8  -1  132.39    3.50
   2  -8   1  135.19    3.50
   2  -8   1  134.49    3.70
  -2   8  -1  140.49    4.30
   2   8   1  132.59    2.90
  -2   8  -1  139.69    2.80
  -2   8  -1  133.59    2.90
  -2   8  -1  133.69    3.50
   2   8   1  137.29    3.80
  -2   8  -1  132.49    3.60
  -2   8  -1  135.89    2.70
  -2   8  -1  132.19    3.40
  -2   8  -1  141.39    3.70
   2   8   1  133.49    3.50
  -2   8  -1  136.59    3.50
   2   8   1  141.79    4.60
  -3  -8  -1   63.69    1.70
   3  -8   1   62.79    2.40
  -3  -8  -1   62.49    2.30
  -3  -8  -1   60.19    2.50
   3  -8   1   61.09    3.20
   3  -8   1   65.39    2.40
   3  -8   1   63.69    2.20
  -3  -8  -1   63.29    2.20
  -3   8  -1   61.09    2.20
  -3   8  -1   60.19    1.30
  -3   8  -1   63.09    1.40
  -3   8  -1   63.39    1.90
   3   8   1   57.99    2.50
  -3   8  -1   63.09    2.70
  -3   8  -1   62.59    2.30
  -3   8  -1   55.59    2.20
  -3   8  -1   66.99    2.60
   3   8   1   62.39    2.30
   3   8   1   65.79    3.10
  -4  -8  -1    1.00    0.40
  -4  -8  -1    0.10    0.50
  -4  -8  -1    0.00    0.50
   4  -8   1    0.50    0.50
  -4  -8  -1    1.20    0.50
   4  -8   1    0.20    0.50
   4  -8   1    0.40    0.50
   4   8   1   -0.40    0.60
  -4   8  -1    0.50    0.50
  -4   8  -1    0.60    0.50
   4   8   1    0.20    0.50
   4   8   1    0.20    0.50
  -4   8  -1    0.50    0.50
  -4   8  -1    0.60    0.50
   4   8   1    0.30    0.60
  -4   8  -1    1.30    0.60
  -4   8  -1    0.80    0.50
  -4   8  -1    0.90    0.60
   5  -8   1    6.40    0.90
  -5  -8  -1    4.90    0.80
  -5  -8  -1    6.60    1.20
   5  -8   1    5.90    1.00
  -5  -8  -1    8.50    1.30
   5  -8   1    4.60    0.80
  -5  -8  -1    5.30    0.80
   5   8   1    5.80    1.30
  -5   8  -1    7.90    1.10
  -5   8  -1    5.30    1.00
  -5   8  -1    3.80    0.70
  -5   8  -1    6.20    0.90
  -5   8  -1    4.30    0.90
  -5   8  -1    6.20    1.00
   5   8   1    4.60    1.10
   5   8   1    3.60    0.80
   5   8   1    4.90    1.20
  -5   8  -1    4.90    0.80
   6  -8   1    1.70    0.70
   6  -8   1    0.90    0.60
  -6  -8  -1    1.70    0.60
   6  -8   1    2.00    0.70
  -6  -8  -1    1.00    0.70
  -6  -8  -1    2.80    0.60
  -6  -8  -1    2.20    0.90
   6   8   1    1.60    0.90
  -6   8  -1    1.00    0.60
   6   8   1    2.00    1.00
  -6   8  -1    1.10    0.60
  -6   8  -1    1.10    0.60
  -6   8  -1    0.90    0.50
  -6   8  -1    1.80    0.70
   6   8   1    0.50    0.60
  -6   8  -1    1.00    0.70
   6   8   1    1.70    0.70
  -6   8  -1    1.80    0.60
   7  -8   1    8.00    1.10
  -7  -8  -1   11.30    1.70
   7  -8   1    9.60    1.20
  -7  -8  -1    9.20    1.10
   7  -8   1    9.80    1.20
  -7  -8  -1   11.50    1.60
  -7  -8  -1   10.10    1.00
  -7   8  -1   11.00    1.40
  -7   8  -1   12.80    1.40
   7   8   1    8.50    1.40
  -7   8  -1    9.30    1.10
   7   8   1   13.60    1.90
  -7   8  -1    8.30    1.10
  -7   8  -1   10.00    1.20
  -7   8  -1    9.90    1.20
   7   8   1    9.60    1.50
  -7   8  -1    7.90    0.50
  -7   8  -1    8.30    1.10
   7   8   1    7.30    1.40
  -8  -8  -1    3.00    1.10
  -8  -8  -1    4.70    0.80
   8  -8   1    5.00    1.00
  -8  -8  -1    3.80    1.00
  -8  -8  -1    3.40    0.90
   8  -8   1    4.90    1.00
   8  -8   1    3.90    0.90
  -8   8  -1    5.00    1.00
   8   8   1    7.00    1.50
  -8   8  -1    3.60    0.90
  -8   8  -1    4.90    0.50
  -8   8  -1    3.80    0.90
  -8   8  -1    3.60    0.90
   8   8   1    4.90    1.30
   8   8   1    4.30    1.00
   8   8   1    6.20    1.40
  -8   8  -1    5.90    1.00
  -8   8  -1    5.00    0.90
  -8   8  -1    6.30    0.60
  -9  -8  -1    1.10    0.80
   9  -8   1    1.30    0.90
   9  -8   1    0.70    0.80
  -9  -8  -1    1.90    0.80
  -9  -8  -1    1.90    1.00
   9  -8   1    1.50    0.80
   9   8   1    2.30    1.10
   9   8   1    2.70    1.00
  -9   8  -1    1.60    0.70
  -9   8  -1    1.50    0.50
  -9   8  -1    1.50    0.60
  -9   8  -1    0.90    0.60
  -9   8  -1    0.80    0.80
  -9   8  -1    1.10    0.40
   9   8   1    1.40    0.90
  -9   8  -1    2.80    0.90
  -9   8  -1    1.20    0.70
   9   8   1   -0.20    0.80
  10  -8   1    4.90    1.00
  10  -8   1    4.00    1.10
 -10  -8  -1    4.00    1.10
  10  -8   1    2.60    0.90
 -10  -8  -1    2.50    1.20
 -10  -8  -1    3.10    1.10
  10   8   1    3.20    1.40
  10   8   1    3.20    1.10
  10   8   1    2.30    1.10
 -10   8  -1    2.50    0.90
 -10   8  -1    3.50    0.60
  10   8   1    3.50    1.20
 -10   8  -1    2.90    0.60
 -10   8  -1    3.80    1.00
 -10   8  -1    5.60    1.30
 -10   8  -1    3.60    0.70
 -11  -8  -1   31.70    2.70
 -11  -8  -1   19.40    2.80
  11  -8   1   30.40    2.30
  11  -8   1   27.40    1.20
  11  -8   1   30.30    1.30
  11  -8   1   30.00    2.10
 -11  -8  -1   24.90    2.10
  11  -8   1   30.30    2.20
 -11   8  -1   30.50    2.20
 -11   8  -1   29.50    2.10
  11   8   1   32.70    2.60
 -11   8  -1   31.10    1.60
  11   8   1   26.20    2.40
 -11   8  -1   28.60    2.70
  11   8   1   29.00    2.80
  11   8   1   30.30    2.90
 -11   8  -1   30.20    1.50
  12  -8   1    0.10    0.70
 -12  -8  -1    1.60    1.20
 -12  -8  -1   -0.60    1.00
 -12  -8  -1    0.00    0.80
  12  -8   1    0.50    0.80
  12  -8   1    0.10    0.90
  12  -8   1    0.80    0.50
  12  -8   1    1.30    0.50
 -12   8  -1    0.70    0.50
  12   8   1    0.50    1.10
 -12   8  -1    0.20    0.70
  12   8   1    0.50    0.90
 -12   8  -1    0.70    0.60
 -12   8  -1    1.00    0.90
  12   8   1    0.60    0.90
  13  -8   1   74.89    3.30
  13  -8   1   82.49    3.80
 -13  -8  -1   74.89    4.50
  13  -8   1   72.89    2.40
  13  -8   1   71.09    3.40
  13  -8   1   68.09    2.30
 -13  -8  -1   73.79    4.50
 -13   8  -1   80.69    2.90
 -13   8  -1   77.69    3.50
 -13   8  -1   72.09    2.70
  13   8   1   73.09    3.70
 -13   8  -1   82.59    3.60
  13   8   1   84.09    4.90
  14  -8   1    1.80    0.90
  14  -8   1    1.90    0.70
 -14  -8  -1    1.60    1.20
  14  -8   1    2.00    1.10
  14  -8   1    1.50    0.60
  14  -8   1    1.40    1.00
 -14   8  -1    0.60    0.80
  14   8   1   -0.10    1.20
 -14   8  -1    1.30    0.80
  14   8   1    0.40    0.90
 -14   8  -1    0.50    1.00
 -14   8  -1    2.40    0.90
  15  -8   1   12.50    1.40
  15  -8   1   11.10    1.70
 -15  -8  -1   11.40    2.30
  15  -8   1   10.00    1.90
  15  -8   1   10.70    1.20
  15   8   1    9.10    1.70
  15   8   1   11.20    2.30
 -15   8  -1    8.70    1.20
 -15   8  -1    9.90    1.40
 -15   8  -1   11.50    1.90
 -15  -9   1   18.00    0.90
  15  -9  -1   16.40    2.00
 -15  -9   1   18.60    2.80
  15  -9  -1   17.70    2.20
  15   9  -1   19.20    3.10
 -15   9   1   20.60    1.50
 -15   9   1   12.70    2.20
  15   9  -1   19.40    2.40
 -15   9   1   24.40    2.20
 -15   9   1   19.50    1.50
 -14  -9   1    1.00    0.40
 -14  -9   1    0.80    1.10
  14  -9  -1    0.10    0.80
 -14   9   1    1.00    0.50
  14   9  -1    1.00    1.00
 -14   9   1    0.80    0.70
 -14   9   1    1.30    1.20
  14   9  -1    2.20    1.50
 -14   9   1    1.20    0.60
 -14   9   1    0.10    0.70
  13  -9  -1    0.50    0.80
  13  -9  -1   -0.10    0.80
 -13  -9   1   -0.10    0.40
 -13   9   1   -0.50    0.40
 -13   9   1    0.50    0.80
 -13   9   1    0.90    0.80
 -13   9   1   -0.30    0.40
  13   9  -1    0.60    0.90
  13   9  -1    0.00    1.20
  12  -9  -1   44.60    2.70
 -12  -9   1   46.10    1.70
 -12  -9   1   43.90    3.30
 -12  -9   1   44.30    3.50
 -12   9   1   44.60    1.70
 -12   9   1   41.40    2.70
  12   9  -1   39.80    3.50
 -12   9   1   43.80    2.40
 -12   9   1   41.00    1.60
  12   9  -1   49.50    3.30
  12   9  -1   41.30    3.00
 -12   9   1   49.70    3.20
 -11  -9   1    7.40    1.70
 -11  -9   1    8.00    0.90
 -11  -9   1    7.50    1.70
  11  -9  -1    7.10    1.30
  11  -9  -1    8.70    1.50
  11   9  -1    9.10    1.80
 -11   9   1   10.30    1.00
 -11   9   1    9.50    0.80
 -11   9   1    9.40    0.80
  11   9  -1    8.40    2.00
 -11   9   1    9.70    1.70
  11   9  -1    9.50    1.70
 -11   9   1   10.20    1.60
  11   9  -1    9.30    2.00
 -11   9   1    8.10    1.20
 -10  -9   1   10.00    1.70
 -10  -9   1    9.90    1.70
 -10  -9   1   12.00    1.10
  10  -9  -1   12.80    1.70
  10  -9  -1   10.00    1.50
 -10   9   1   13.00    1.20
  10   9  -1    8.80    1.50
 -10   9   1   13.10    1.60
  10   9  -1    8.20    1.70
  10   9  -1   10.80    1.80
 -10   9   1   11.00    1.60
 -10   9   1   10.30    1.30
 -10   9   1    8.10    1.70
  10   9  -1   10.50    2.00
  -9  -9   1    1.80    1.00
  -9  -9   1    0.80    0.50
   9  -9  -1    0.90    0.80
   9  -9  -1    1.10    0.80
  -9  -9   1    1.80    1.10
  -9   9   1    1.80    0.70
  -9   9   1    1.20    0.80
  -9   9   1    1.50    0.70
  -9   9   1    0.50    0.80
   9   9  -1    1.20    1.10
   9   9  -1    1.20    1.00
  -9   9   1    1.20    0.90
  -9   9   1    0.70    0.70
   9   9  -1    2.10    1.10
   9   9  -1    2.50    1.20
  -9   9   1    0.80    0.70
  -8  -9   1   22.50    2.10
   8  -9  -1   21.40    1.80
  -8  -9   1   23.50    2.10
  -8  -9   1   22.70    1.50
   8  -9  -1   22.60    1.80
  -8  -9   1   19.60    1.30
   8   9  -1   22.20    2.60
  -8   9   1   22.50    1.70
  -8   9   1   18.90    1.70
  -8   9   1   24.20    1.90
   8   9  -1   22.40    2.00
  -8   9   1   22.10    1.60
   8   9  -1   22.30    2.30
  -8   9   1   19.50    1.60
  -8   9   1   18.80    1.60
   8   9  -1   24.30    2.40
  -8   9   1   21.50    1.60
  -8   9   1   22.90    1.80
   7  -9  -1   45.20    2.30
  -7  -9   1   40.00    2.60
  -7  -9   1   45.30    1.80
   7  -9  -1   45.60    2.40
  -7  -9   1   43.00    2.50
   7  -9  -1   46.80    2.40
  -7  -9   1   42.10    1.80
  -7   9   1   42.90    2.10
  -7   9   1   42.10    2.30
  -7   9   1   43.20    2.30
  -7   9   1   46.10    2.20
  -7   9   1   41.40    2.50
   7   9  -1   45.90    3.00
  -7   9   1   43.80    2.20
   7   9  -1   45.10    2.90
   7   9  -1   41.40    2.90
   7   9  -1   42.80    2.50
  -7   9   1   42.90    2.30
  -7   9   1   42.10    2.30
  -6  -9   1    5.20    1.10
   6  -9  -1    6.30    1.10
   6  -9  -1    6.80    1.20
   6  -9  -1    5.30    1.00
  -6  -9   1    7.50    0.80
   6  -9  -1    4.90    1.00
  -6  -9   1    7.90    1.30
  -6  -9   1    5.90    0.90
  -6  -9   1    5.70    0.40
   6   9  -1    5.80    1.20
   6   9  -1    4.00    0.90
  -6   9   1    4.70    0.90
  -6   9   1    6.20    1.10
  -6   9   1    5.60    1.00
  -6   9   1    7.80    1.20
  -6   9   1    6.00    1.00
  -6   9   1    7.60    1.10
   6   9  -1    4.70    1.00
  -6   9   1    5.80    0.90
  -6   9   1    7.50    1.10
   5  -9  -1   75.89    2.80
   5  -9  -1   76.29    2.90
  -5  -9   1   77.29    3.20
  -5  -9   1   75.79    1.80
   5  -9  -1   76.39    2.60
  -5  -9   1   80.39    2.50
   5  -9  -1   79.19    2.90
  -5  -9   1   80.79    3.10
   5  -9  -1   71.79    2.80
  -5  -9   1   78.59    2.10
  -5   9   1   79.69    2.80
  -5   9   1   83.29    3.00
   5   9  -1   79.19    3.40
  -5   9   1   79.89    2.80
  -5   9   1   75.89    2.70
   5   9  -1   79.49    3.70
  -5   9   1   82.79    3.30
  -5   9   1   77.99    2.70
  -5   9   1   80.49    2.90
   5   9  -1   80.89    3.10
  -5   9   1   78.19    2.80
   4  -9  -1   15.00    1.40
  -4  -9   1   15.30    1.50
  -4  -9   1   15.80    0.80
  -4  -9   1   18.60    1.30
   4  -9  -1   16.50    1.30
  -4  -9   1   16.10    0.90
  -4  -9   1   13.40    1.30
   4  -9  -1   15.70    1.40
  -4   9   1   12.60    1.20
  -4   9   1   14.60    1.30
   4   9  -1   16.10    1.40
  -4   9   1   14.60    1.40
   4   9  -1   19.30    1.70
  -4   9   1   14.10    1.10
  -4   9   1   15.30    1.20
  -4   9   1   14.40    1.30
  -4   9   1   16.70    1.60
  -4   9   1   18.80    1.40
  -3  -9   1   21.10    1.40
   3  -9  -1   19.60    1.30
   3  -9  -1   19.70    1.50
  -3  -9   1   20.50    1.30
  -3  -9   1   20.10    1.10
   3  -9  -1   19.60    1.40
  -3  -9   1   18.30    1.50
   3   9  -1   21.30    1.70
  -3   9   1   18.60    1.40
   3   9  -1   19.50    1.40
  -3   9   1   19.10    1.20
   3   9  -1   24.20    2.10
  -3   9   1   20.40    1.40
  -3   9   1   18.00    1.60
  -3   9   1   21.70    1.40
  -3   9   1   20.20    1.40
   2  -9  -1  142.89    3.90
  -2  -9   1  136.69    3.60
   2  -9  -1  143.09    2.50
  -2  -9   1  139.79    3.20
  -2  -9   1  135.39    3.80
   2  -9  -1  135.99    2.50
  -2  -9   1  145.09    3.70
   2  -9  -1  133.69    3.50
  -2   9   1  142.69    4.30
  -2   9   1  134.29    3.80
   2   9  -1  140.89    4.80
  -2   9   1  135.49    4.60
  -2   9   1  139.39    3.10
  -2   9   1  142.79    3.00
   2   9  -1  142.29    3.60
   2   9  -1  136.89    3.60
  -2   9   1  141.09    3.70
  -2   9   1  136.89    2.80
   2   9  -1  140.79    4.00
  -2   9   1  138.29    3.80
   1  -9  -1    3.40    0.80
   1  -9  -1    2.00    0.60
  -1  -9   1    2.00    0.50
  -1  -9   1    2.70    0.70
  -1  -9   1    1.30    0.60
  -1  -9   1    1.70    0.50
   1  -9  -1    2.00    0.70
   1  -9  -1    1.70    0.40
  -1   9   1    1.90    0.80
  -1   9   1    1.30    0.50
   1   9  -1    2.90    1.10
  -1   9   1    1.50    0.40
   1   9  -1    1.50    0.60
  -1   9   1    2.10    0.60
  -1   9   1    3.00    0.50
  -1   9   1    2.10    0.60
   1   9  -1    1.90    0.70
   1   9  -1    1.70    0.50
  -1   9   1    1.90    0.50
  -1   9   1    1.10    0.60
   0  -9  -1    8.40    1.00
   0  -9  -1    8.40    0.60
   0  -9   1    8.30    0.90
   0  -9   1    7.60    0.80
   0  -9   1   10.40    1.10
   0  -9   1    8.50    1.00
   0  -9   1    8.10    0.90
   0  -9  -1    7.50    1.00
   0  -9  -1    7.90    0.70
   0  -9  -1    8.80    0.90
   0  -9  -1    7.90    0.90
   0   9   1    7.00    0.80
   0   9  -1    8.70    1.00
   0   9   1    7.80    1.00
   0   9   1   10.60    1.00
   0   9  -1    8.20    1.00
   0   9   1    5.90    1.10
   0   9  -1    6.60    0.90
   0   9  -1    7.20    0.80
   0   9  -1    7.20    1.00
   0   9   1    7.50    0.60
   0   9   1    9.30    0.90
   0   9  -1    7.10    1.20
   1  -9   1   57.59    2.20
   1  -9   1   58.19    2.30
   1  -9   1   58.09    1.80
   1  -9   1   56.39    2.20
  -1  -9  -1   58.49    2.00
  -1  -9  -1   54.39    2.20
  -1  -9  -1   58.59    2.10
  -1  -9  -1   56.29    2.30
  -1  -9  -1   58.49    1.90
  -1  -9  -1   59.79    1.50
  -1   9  -1   53.19    2.30
   1   9   1   61.89    3.10
  -1   9  -1   59.39    1.90
  -1   9  -1   54.89    2.80
  -1   9  -1   58.69    1.80
   1   9   1   53.39    2.50
   1   9   1   60.09    2.10
  -1   9  -1   57.19    2.90
   1   9   1   56.79    1.90
  -1   9  -1   57.59    1.50
   1   9   1   59.99    1.60
  -1   9  -1   58.29    2.10
  -1   9  -1   58.29    2.10
   2  -9   1   16.90    1.30
   2  -9   1   18.00    1.00
  -2  -9  -1   18.50    1.40
  -2  -9  -1   19.20    1.00
  -2  -9  -1   18.50    1.30
   2  -9   1   19.40    1.30
   2  -9   1   18.30    0.70
  -2  -9  -1   18.70    0.90
  -2  -9  -1   18.50    1.40
   2  -9   1   18.60    1.40
  -2   9  -1   18.10    1.40
   2   9   1   17.80    1.30
   2   9   1   18.30    1.00
  -2   9  -1   18.80    1.40
   2   9   1   19.70    1.50
   2   9   1   20.30    2.00
  -2   9  -1   19.50    1.00
  -2   9  -1   19.70    1.40
  -2   9  -1   19.90    1.30
  -2   9  -1   17.40    1.70
  -2   9  -1   19.70    1.30
  -2   9  -1   17.80    0.90
  -2   9  -1   17.10    0.80
   3  -9   1   55.89    2.30
   3  -9   1   56.39    2.20
  -3  -9  -1   53.69    2.30
   3  -9   1   54.09    2.30
  -3  -9  -1   57.39    1.60
  -3  -9  -1   56.09    2.40
   3   9   1   52.79    2.50
  -3   9  -1   59.09    2.40
  -3   9  -1   55.89    2.20
  -3   9  -1   57.09    1.90
  -3   9  -1   53.59    1.30
  -3   9  -1   55.09    2.30
  -3   9  -1   55.69    2.20
  -3   9  -1   56.99    2.30
   3   9   1   56.39    3.10
  -3   9  -1   57.29    3.40
   3   9   1   55.19    2.30
  -3   9  -1   56.29    1.40
  -4  -9  -1   55.09    2.50
   4  -9   1   52.59    2.10
  -4  -9  -1   56.79    2.40
   4  -9   1   55.89    2.40
  -4  -9  -1   51.99    2.50
  -4  -9  -1   52.39    1.70
   4  -9   1   51.59    2.20
  -4   9  -1   56.99    2.00
  -4   9  -1   53.29    2.10
  -4   9  -1   56.49    2.40
  -4   9  -1   54.69    2.50
   4   9   1   53.19    2.40
   4   9   1   50.79    3.00
  -4   9  -1   56.79    2.30
  -4   9  -1   55.29    2.70
  -4   9  -1   53.89    2.40
   4   9   1   51.59    2.60
  -4   9  -1   53.49    2.30
   5  -9   1   55.99    2.50
  -5  -9  -1   58.79    2.60
  -5  -9  -1   56.19    2.70
   5  -9   1   58.39    2.40
   5  -9   1   59.79    2.30
  -5  -9  -1   56.99    2.30
  -5  -9  -1   58.69    2.00
   5   9   1   57.69    3.20
   5   9   1   57.89    3.10
   5   9   1   59.49    2.60
  -5   9  -1   57.59    2.30
  -5   9  -1   60.39    2.30
  -5   9  -1   56.79    2.40
  -5   9  -1   58.79    2.50
  -5   9  -1   55.89    2.50
  -5   9  -1   57.69    2.50
   5   9   1   61.09    3.00
  -5   9  -1   56.99    2.40
  -5   9  -1   54.99    2.60
  -6  -9  -1   14.00    1.30
  -6  -9  -1   19.70    2.10
  -6  -9  -1   15.40    1.20
  -6  -9  -1   17.40    1.70
   6  -9   1   16.00    1.50
   6  -9   1   15.80    1.50
  -6   9  -1   14.00    1.30
   6   9   1   11.80    1.60
  -6   9  -1   16.90    1.50
  -6   9  -1   13.80    1.30
  -6   9  -1   14.90    1.50
  -6   9  -1   18.60    1.60
   6   9   1   15.70    1.70
  -6   9  -1   14.30    1.40
   6   9   1   19.40    2.40
   6   9   1   17.00    2.00
  -6   9  -1   17.50    1.40
  -7  -9  -1   64.79    2.80
  -7  -9  -1   71.39    3.30
  -7  -9  -1   75.29    2.60
   7  -9   1   73.09    3.10
  -7  -9  -1   76.09    3.50
   7  -9   1   76.19    3.00
  -7   9  -1   74.99    3.00
   7   9   1   74.09    3.30
  -7   9  -1   74.89    2.90
  -7   9  -1   76.09    2.80
   7   9   1   77.99    3.80
   7   9   1   73.49    3.70
  -7   9  -1   69.59    2.80
   7   9   1   73.49    3.60
  -7   9  -1   73.69    2.80
  -7   9  -1   70.89    3.00
  -7   9  -1   73.09    2.80
  -8  -9  -1   74.59    3.60
   8  -9   1   84.29    3.30
  -8  -9  -1   79.29    3.60
  -8  -9  -1   71.89    2.80
   8  -9   1   83.09    3.20
   8  -9   1   77.29    3.10
  -8   9  -1   84.69    2.90
  -8   9  -1   77.09    3.00
   8   9   1   80.19    3.50
   8   9   1   75.59    3.80
  -8   9  -1   80.69    3.00
   8   9   1   83.69    4.00
  -8   9  -1   74.79    3.20
  -8   9  -1   74.59    3.00
   8   9   1   74.89    3.80
  -8   9  -1   78.49    3.20
  -9  -9  -1    0.40    0.90
  -9  -9  -1    0.40    0.70
   9  -9   1    0.90    0.90
  -9  -9  -1   -0.20    0.70
   9  -9   1    1.50    0.80
   9  -9   1    1.10    0.90
   9   9   1    1.00    1.10
  -9   9  -1    0.90    0.80
  -9   9  -1    1.00    0.30
   9   9   1    1.00    0.80
  -9   9  -1    1.30    0.80
   9   9   1   -0.30    0.80
   9   9   1    1.20    1.00
  -9   9  -1    0.90    0.60
  -9   9  -1    0.00    0.70
  -9   9  -1    0.70    0.70
  10  -9   1   31.70    2.40
  10  -9   1   38.00    2.40
 -10  -9  -1   34.80    1.80
 -10  -9  -1   38.60    2.90
  10  -9   1   37.10    2.30
 -10  -9  -1   36.10    2.30
 -10   9  -1   30.50    2.20
 -10   9  -1   32.20    2.20
  10   9   1   36.40    3.10
  10   9   1   38.00    2.90
 -10   9  -1   34.60    1.60
 -10   9  -1   33.50    1.30
 -10   9  -1   36.30    1.40
 -10   9  -1   32.50    2.00
  10   9   1   33.70    2.60
 -10   9  -1   30.50    3.10
 -11  -9  -1    9.70    2.00
  11  -9   1    8.80    1.60
  11  -9   1    8.00    1.30
  11  -9   1   12.30    1.80
 -11  -9  -1    8.80    1.90
 -11  -9  -1    8.30    1.40
 -11  -9  -1   10.40    1.20
  11   9   1    9.80    2.40
 -11   9  -1    8.90    1.50
  11   9   1    8.90    1.70
 -11   9  -1    8.90    0.90
 -11   9  -1    6.10    1.60
 -11   9  -1    9.20    1.00
  11   9   1   10.90    2.10
 -12  -9  -1    1.50    0.90
  12  -9   1    0.00    0.70
 -12  -9  -1   -0.40    1.00
 -12  -9  -1   -0.10    0.90
  12  -9   1    0.20    0.80
 -12  -9  -1   -0.10    0.50
  12   9   1    1.60    1.10
  12   9   1   -1.30    0.70
  12   9   1   -0.10    1.00
 -12   9  -1    0.20    0.90
 -12   9  -1    0.40    0.50
 -12   9  -1    0.80    0.80
 -12   9  -1   -0.50    0.40
 -12   9  -1   -0.50    0.70
  12   9   1   -0.40    0.90
 -13  -9  -1    2.80    1.30
  13  -9   1    1.10    1.00
 -13  -9  -1    3.00    0.80
 -13  -9  -1    2.50    1.20
  13  -9   1    2.20    1.00
 -13   9  -1    1.90    1.10
  13   9   1    3.70    1.40
  13   9   1    1.50    1.30
 -13   9  -1    2.40    1.00
 -13   9  -1    2.10    0.70
 -13   9  -1    1.60    0.60
 -14  -9  -1    0.40    1.10
 -14  -9  -1    0.10    0.60
  14  -9   1    0.10    0.90
  14  -9   1    1.20    0.90
 -14   9  -1    0.00    0.50
  14   9   1    0.90    1.30
 -14   9  -1    0.70    0.60
 -14   9  -1   -0.70    0.80
  14   9   1   -0.10    0.90
  15  -9   1   10.90    1.90
  15  -9   1    8.80    1.60
 -15  -9  -1    8.50    1.90
 -15  -9  -1   13.00    1.50
 -15   9  -1   10.20    1.80
  15   9   1   11.70    2.00
  15   9   1   11.00    2.30
 -15   9  -1   11.90    1.30
 -15   9  -1   12.00    1.40
  15 -10  -1    2.90    1.20
  15 -10  -1    4.50    1.50
 -15 -10   1    3.30    1.50
 -15 -10   1    2.80    1.60
 -15 -10   1    3.50    0.50
 -15  10   1    3.20    0.70
 -15  10   1    1.70    1.00
  15  10  -1    1.50    1.20
 -15  10   1    4.90    0.80
 -15  10   1    1.20    1.20
  15  10  -1    2.60    1.60
  14 -10  -1    7.90    1.60
 -14 -10   1    2.50    1.20
 -14 -10   1    6.30    0.80
 -14 -10   1    5.70    1.80
  14 -10  -1    4.50    1.30
  14  10  -1    6.40    2.10
 -14  10   1    4.80    1.30
  14  10  -1    8.20    1.90
 -14  10   1    5.60    1.70
 -14  10   1    6.10    0.80
 -14  10   1    7.10    0.80
 -13 -10   1   14.40    1.10
 -13 -10   1   14.80    1.90
  13 -10  -1   14.70    2.10
 -13 -10   1   12.00    2.00
 -13  10   1   14.40    2.00
  13  10  -1   12.80    2.30
 -13  10   1   14.00    1.70
 -13  10   1   15.60    1.90
  13  10  -1   13.30    2.20
 -13  10   1   16.10    1.00
 -13  10   1   14.10    0.90
 -12 -10   1   -0.30    0.70
  12 -10  -1    0.40    0.90
 -12 -10   1   -0.50    1.00
 -12 -10   1    0.30    0.50
  12 -10  -1    0.40    0.90
  12  10  -1    0.30    0.90
  12  10  -1    0.90    1.00
 -12  10   1   -0.10    0.90
 -12  10   1   -0.60    0.70
 -12  10   1   -0.50    0.70
  12  10  -1   -1.00    1.10
 -11 -10   1   72.09    3.20
 -11 -10   1   75.49    4.30
 -11 -10   1   73.89    4.00
  11 -10  -1   75.39    3.50
  11 -10  -1   88.79    5.30
 -11 -10   1   72.39    2.40
  11  10  -1   78.99    4.10
 -11  10   1   75.49    3.50
 -11  10   1   74.69    2.60
 -11  10   1   69.29    3.00
 -11  10   1   73.79    3.60
  11  10  -1   74.99    4.50
 -10 -10   1    2.20    0.60
  10 -10  -1    2.10    1.00
 -10 -10   1    2.50    1.20
 -10 -10   1    3.10    1.30
 -10 -10   1    0.60    0.70
  10 -10  -1    2.30    1.00
  10  10  -1    1.30    1.00
  10  10  -1    3.00    1.20
  10  10  -1    1.30    1.30
 -10  10   1    2.40    0.90
 -10  10   1    3.50    1.10
 -10  10   1    0.80    0.80
  10  10  -1    1.30    1.10
 -10  10   1    3.70    0.90
  -9 -10   1    5.50    0.90
   9 -10  -1    4.30    1.20
   9 -10  -1    4.60    1.20
  -9 -10   1    4.30    0.90
  -9 -10   1    8.10    1.60
   9  10  -1    4.60    1.20
  -9  10   1    5.10    1.10
  -9  10   1    6.50    1.20
  -9  10   1    3.60    0.80
  -9  10   1    4.90    1.00
   9  10  -1    8.50    1.80
  -9  10   1    5.30    1.00
  -9  10   1    5.30    1.20
   9  10  -1    5.90    1.50
   9  10  -1    7.20    1.50
  -8 -10   1   74.39    2.60
  -8 -10   1   79.09    3.80
   8 -10  -1   85.49    3.40
   8 -10  -1   81.39    3.30
  -8 -10   1   78.59    2.60
  -8 -10   1   79.89    3.70
  -8  10   1   72.89    3.20
  -8  10   1   79.99    3.00
  -8  10   1   74.69    3.10
  -8  10   1   77.69    3.30
   8  10  -1   88.39    4.10
   8  10  -1   78.69    4.00
  -8  10   1   77.59    3.10
  -8  10   1   82.39    3.10
   8  10  -1   73.79    4.00
   8  10  -1   78.29    3.60
  -8  10   1   76.29    3.20
  -8  10   1   73.79    3.20
   7 -10  -1    5.60    1.20
  -7 -10   1    6.20    1.20
  -7 -10   1    5.10    0.80
  -7 -10   1    7.10    1.30
   7 -10  -1    6.00    1.20
  -7 -10   1    7.50    0.90
   7 -10  -1    6.60    1.20
   7  10  -1    5.50    1.20
  -7  10   1    6.10    1.10
  -7  10   1    8.40    1.30
  -7  10   1    4.90    1.00
  -7  10   1    5.20    1.00
   7  10  -1    8.60    1.50
   7  10  -1    4.30    1.30
   7  10  -1    5.50    1.30
  -7  10   1    6.20    1.10
  -7  10   1    4.70    1.00
  -7  10   1    7.10    1.20
   6 -10  -1   73.49    3.00
  -6 -10   1   69.99    2.50
   6 -10  -1   72.29    2.70
   6 -10  -1   76.69    3.10
  -6 -10   1   68.89    1.60
  -6 -10   1   71.09    2.10
   6 -10  -1   68.09    2.90
  -6 -10   1   69.19    3.80
   6 -10  -1   70.69    3.00
  -6 -10   1   72.09    3.30
  -6  10   1   71.89    2.80
  -6  10   1   73.89    2.90
   6  10  -1   69.69    3.70
   6  10  -1   73.39    3.20
  -6  10   1   71.29    2.80
  -6  10   1   73.39    2.80
   6  10  -1   76.29    3.60
  -6  10   1   73.09    3.00
  -6  10   1   67.09    2.90
  -6  10   1   79.69    3.40
  -6  10   1   70.29    2.80
  -5 -10   1   10.50    0.80
   5 -10  -1   12.00    1.50
  -5 -10   1   10.40    1.60
   5 -10  -1    8.30    1.20
  -5 -10   1   10.90    0.70
   5 -10  -1    8.10    1.10
  -5 -10   1    7.60    1.10
  -5  10   1   11.00    1.40
   5  10  -1   14.00    2.00
  -5  10   1   12.40    1.70
   5  10  -1    9.80    1.20
  -5  10   1    9.60    1.20
   5  10  -1    8.30    1.40
  -5  10   1   12.20    1.40
  -5  10   1   11.70    1.40
  -5  10   1   10.30    1.20
  -5  10   1   10.00    1.20
  -5  10   1    9.90    1.40
  -4 -10   1    0.60    0.60
   4 -10  -1   -0.40    0.50
  -4 -10   1    1.10    0.70
   4 -10  -1    1.10    0.70
  -4 -10   1    0.20    0.50
   4 -10  -1    1.00    0.70
  -4 -10   1    0.40    0.40
  -4  10   1    0.70    0.60
  -4  10   1    0.20    0.50
  -4  10   1    0.80    0.50
  -4  10   1   -0.80    0.50
   4  10  -1    0.90    0.60
  -4  10   1    0.50    0.60
   4  10  -1    0.90    0.70
  -4  10   1   -0.30    0.60
  -4  10   1   -0.40    0.40
   4  10  -1    0.70    0.90
   3 -10  -1   54.99    2.20
   3 -10  -1   55.39    2.50
  -3 -10   1   59.39    2.40
  -3 -10   1   53.69    1.80
  -3 -10   1   56.29    2.20
   3 -10  -1   55.89    2.40
  -3 -10   1   56.89    2.50
  -3  10   1   52.99    2.30
  -3  10   1   59.19    3.00
  -3  10   1   52.79    1.90
   3  10  -1   52.59    3.10
  -3  10   1   52.69    2.30
  -3  10   1   51.39    2.20
   3  10  -1   57.49    2.40
   3  10  -1   55.69    2.60
  -3  10   1   60.39    2.50
  -3  10   1   55.09    2.40
   2 -10  -1   10.70    1.20
   2 -10  -1    9.10    0.50
  -2 -10   1    9.20    0.90
  -2 -10   1   10.00    1.20
  -2 -10   1   10.90    1.30
   2 -10  -1    9.10    1.10
  -2 -10   1    8.90    1.10
   2 -10  -1   10.90    1.30
  -2 -10   1    6.50    0.90
  -2  10   1    8.50    1.40
  -2  10   1    8.80    1.10
  -2  10   1    8.20    1.10
  -2  10   1   10.20    0.80
  -2  10   1   10.40    0.70
  -2  10   1    9.50    1.20
   2  10  -1   11.10    1.10
   2  10  -1    8.90    1.60
  -2  10   1    9.50    0.80
   2  10  -1   12.80    1.50
  -2  10   1   10.20    1.20
   1 -10  -1   91.69    3.20
   1 -10  -1   93.89    3.20
  -1 -10   1  100.19    3.20
  -1 -10   1   98.99    3.10
  -1 -10   1   98.59    3.10
   1 -10  -1  103.09    2.50
   1 -10  -1  102.99    3.50
   1 -10  -1   98.39    3.10
  -1 -10   1  101.69    2.90
  -1 -10   1   99.09    2.80
  -1  10   1  105.79    2.80
  -1  10   1  100.09    3.20
   1  10  -1  105.19    4.20
   1  10  -1   98.69    2.90
  -1  10   1   99.69    3.10
  -1  10   1   97.29    3.20
  -1  10   1  101.09    3.00
  -1  10   1  101.49    2.50
  -1  10   1  101.09    2.40
   1  10  -1   99.19    3.10
   1  10  -1  105.59    3.20
  -1  10   1  106.89    4.20
   0 -10  -1   55.29    2.00
   0 -10   1   51.49    2.20
   0 -10   1   48.40    2.10
   0 -10  -1   51.29    1.80
   0 -10   1   53.09    1.90
   0 -10  -1   51.09    1.90
   0 -10  -1   53.79    2.20
   0 -10   1   53.49    1.80
   0 -10   1   48.60    2.00
   0 -10  -1   55.79    2.40
   0  10  -1   52.89    2.30
   0  10   1   48.90    2.20
   0  10   1   51.59    1.50
   0  10   1   51.89    3.00
   0  10  -1   52.19    2.20
   0  10   1   54.09    2.20
   0  10   1   51.59    2.20
   0  10  -1   57.49    3.10
   0  10   1   50.59    2.10
   0  10   1   48.70    1.90
   0  10   1   49.70    1.80
   0  10  -1   51.99    1.90
   0  10  -1   48.90    2.20
   1 -10   1    4.80    0.90
   1 -10   1    3.20    0.60
  -1 -10  -1    3.60    0.90
  -1 -10  -1    3.40    0.80
  -1 -10  -1    4.00    0.50
  -1 -10  -1    4.50    0.70
  -1 -10  -1    3.70    0.70
  -1 -10  -1    2.80    0.80
   1 -10   1    6.00    0.90
   1 -10   1    4.50    0.90
  -1  10  -1    4.70    0.50
   1  10   1    2.50    0.60
  -1  10  -1    3.80    0.60
  -1  10  -1    3.30    0.80
   1  10   1    4.20    0.50
  -1  10  -1    2.30    0.60
   1  10   1    3.30    0.80
  -1  10  -1    5.10    0.90
   1  10   1    3.60    0.80
  -1  10  -1    4.10    0.70
   1  10   1    3.90    1.10
  -1  10  -1    4.90    1.20
   1  10   1    3.80    0.70
  -1  10  -1    4.10    0.80
   2 -10   1   12.70    1.30
  -2 -10  -1   10.40    0.70
  -2 -10  -1    8.60    1.10
  -2 -10  -1    6.80    1.00
   2 -10   1   10.90    0.60
  -2 -10  -1    9.30    1.10
   2 -10   1   10.30    0.60
   2 -10   1    9.70    1.10
   2 -10   1   12.10    1.40
  -2 -10  -1   10.40    1.10
  -2  10  -1   11.70    0.90
  -2  10  -1    9.10    1.40
  -2  10  -1    8.70    1.10
  -2  10  -1   10.60    1.30
   2  10   1   12.00    1.90
   2  10   1   10.70    1.20
  -2  10  -1    9.00    1.10
  -2  10  -1   11.50    1.10
  -2  10  -1   10.90    0.80
   2  10   1   10.30    1.10
   2  10   1   11.60    1.40
  -2  10  -1   10.90    0.70
  -3 -10  -1   23.90    1.00
   3 -10   1   25.30    1.60
  -3 -10  -1   23.70    1.60
   3 -10   1   24.80    1.60
  -3 -10  -1   26.60    1.70
   3 -10   1   26.20    1.70
  -3 -10  -1   25.80    1.80
  -3  10  -1   24.60    1.60
   3  10   1   25.00    1.60
  -3  10  -1   25.20    0.90
  -3  10  -1   25.10    1.70
  -3  10  -1   25.90    1.00
  -3  10  -1   25.50    1.60
  -3  10  -1   27.50    1.30
  -3  10  -1   24.70    2.00
  -3  10  -1   26.60    1.80
   3  10   1   29.10    1.90
   3  10   1   30.20    2.50
  -3  10  -1   24.40    1.60
  -4 -10  -1  118.59    3.70
   4 -10   1  121.69    3.80
  -4 -10  -1  120.19    2.80
   4 -10   1  117.89    3.50
  -4 -10  -1  117.59    3.90
  -4 -10  -1  119.99    3.50
   4  10   1  118.39    3.80
   4  10   1  120.29    4.20
  -4  10  -1  116.79    3.70
  -4  10  -1  119.69    4.20
  -4  10  -1  120.49    3.20
  -4  10  -1  117.79    3.60
  -4  10  -1  116.09    3.80
  -4  10  -1  118.59    3.50
  -4  10  -1  119.39    3.90
  -4  10  -1  123.49    3.70
   4  10   1  114.29    4.70
   5 -10   1   24.20    1.60
  -5 -10  -1   20.10    1.50
   5 -10   1   23.40    1.80
  -5 -10  -1   22.60    1.80
   5 -10   1   23.80    1.70
  -5 -10  -1   25.60    2.00
  -5 -10  -1   23.80    1.30
   5  10   1   22.90    1.80
  -5  10  -1   23.30    1.70
  -5  10  -1   25.10    1.50
  -5  10  -1   24.80    1.80
  -5  10  -1   21.50    1.80
  -5  10  -1   22.60    1.60
  -5  10  -1   23.40    1.60
  -5  10  -1   23.00    1.60
   5  10   1   24.60    2.30
   5  10   1   25.20    2.40
   5  10   1   27.70    2.20
  -5  10  -1   20.50    1.70
  -6 -10  -1   39.70    2.40
  -6 -10  -1   43.60    2.00
  -6 -10  -1   38.70    2.50
  -6 -10  -1   40.20    1.80
   6 -10   1   42.70    2.10
   6 -10   1   42.10    2.30
   6 -10   1   40.70    2.30
  -6  10  -1   39.90    2.10
  -6  10  -1   42.80    2.30
  -6  10  -1   43.10    2.20
  -6  10  -1   42.00    2.30
   6  10   1   39.00    2.90
  -6  10  -1   38.50    2.20
  -6  10  -1   41.40    2.50
  -6  10  -1   36.40    2.00
   6  10   1   37.80    2.60
   6  10   1   38.70    3.50
  -6  10  -1   42.90    2.10
   6  10   1   46.40    3.10
   7 -10   1    3.70    1.00
   7 -10   1    5.70    1.20
  -7 -10  -1    4.80    1.10
  -7 -10  -1    4.50    1.10
  -7 -10  -1    6.00    1.00
  -7 -10  -1    6.90    1.00
   7  10   1    3.70    1.20
  -7  10  -1    6.30    1.20
   7  10   1    5.40    1.50
   7  10   1    3.90    1.10
  -7  10  -1    6.40    1.20
  -7  10  -1    6.30    1.20
  -7  10  -1    4.50    1.00
  -7  10  -1    3.80    0.90
   7  10   1    5.50    1.30
  -7  10  -1    3.50    0.90
  -7  10  -1    5.20    1.10
  -7  10  -1    6.90    1.10
  -8 -10  -1    2.30    1.00
  -8 -10  -1    6.50    1.10
  -8 -10  -1    5.20    1.30
   8 -10   1    6.00    1.20
  -8 -10  -1    5.40    0.90
   8 -10   1    4.60    1.20
  -8  10  -1    5.20    1.10
  -8  10  -1    6.10    1.20
   8  10   1    5.70    1.50
  -8  10  -1    6.20    1.10
   8  10   1    6.00    1.30
  -8  10  -1    7.20    1.20
  -8  10  -1    6.10    1.10
   8  10   1    8.00    1.80
   9 -10   1   38.90    2.50
  -9 -10  -1   38.60    2.20
  -9 -10  -1   38.90    1.90
  -9 -10  -1   40.40    2.80
   9 -10   1   38.20    2.50
   9  10   1   38.50    2.70
  -9  10  -1   39.80    2.50
  -9  10  -1   42.20    2.30
   9  10   1   39.20    3.10
  -9  10  -1   35.10    2.20
   9  10   1   33.60    2.90
  -9  10  -1   41.90    2.20
  10 -10   1    0.60    0.90
 -10 -10  -1   -0.20    0.70
  10 -10   1    1.40    1.00
 -10 -10  -1    0.00    0.80
 -10 -10  -1    0.10    0.60
 -10 -10  -1    0.70    0.80
  10 -10   1    0.40    0.80
 -10  10  -1    0.40    0.70
  10  10   1    1.10    1.10
  10  10   1    0.60    0.90
 -10  10  -1    0.20    0.70
 -10  10  -1    0.30    0.90
  10  10   1    1.50    1.30
 -10  10  -1    1.40    0.70
 -11 -10  -1   24.30    2.00
 -11 -10  -1   29.10    2.70
 -11 -10  -1   25.90    1.60
 -11 -10  -1   24.00    2.60
  11 -10   1   34.90    2.40
 -11  10  -1   30.20    1.50
  11  10   1   26.80    2.60
 -11  10  -1   26.00    2.50
  11  10   1   31.60    3.40
  11  10   1   24.00    2.60
 -11  10  -1   30.10    2.20
 -11  10  -1   24.50    2.10
  11  10   1   28.20    2.70
 -12 -10  -1    3.30    1.40
  12 -10   1    3.90    1.10
  12 -10   1    1.60    0.90
 -12 -10  -1    3.80    1.20
 -12 -10  -1    2.40    0.70
 -12  10  -1    4.70    1.20
 -12  10  -1    2.00    1.00
  12  10   1    2.00    1.40
 -12  10  -1    3.10    0.60
  12  10   1    1.20    1.10
 -12  10  -1    2.50    0.60
  12  10   1    2.40    1.20
  13 -10   1    3.90    1.50
 -13 -10  -1    7.60    1.90
 -13 -10  -1    9.10    1.10
 -13 -10  -1    7.30    1.90
  13 -10   1    7.10    1.50
  13  10   1    4.10    1.70
 -13  10  -1    6.90    1.50
 -13  10  -1    6.20    0.70
 -13  10  -1    8.30    0.90
  13  10   1    4.80    1.50
  14 -10   1    7.60    1.50
  14 -10   1   11.20    1.70
 -14 -10  -1   10.90    1.20
 -14 -10  -1    9.20    2.10
  14  10   1    7.30    1.70
 -14  10  -1   12.70    1.10
 -14  10  -1    9.10    1.60
  14  10   1   10.80    2.50
 -14  10  -1    8.40    1.00
  14 -11  -1   20.10    2.60
 -14 -11   1   16.60    1.10
  14 -11  -1   19.00    2.40
 -14 -11   1   19.50    2.30
 -14 -11   1   13.70    2.20
 -14  11   1   16.50    2.20
  14  11  -1   18.30    2.80
 -14  11   1   19.70    2.00
  14  11  -1   17.70    2.40
  13 -11  -1   -0.20    1.00
  13 -11  -1    2.60    1.20
 -13 -11   1    1.20    1.30
 -13 -11   1    2.10    0.60
 -13 -11   1    1.40    0.90
  13  11  -1    0.50    1.10
 -13  11   1    1.30    1.10
 -13  11   1    1.70    0.90
  13  11  -1    2.40    1.50
 -12 -11   1   29.10    2.90
 -12 -11   1   27.80    1.50
  12 -11  -1   30.60    2.50
 -12 -11   1   26.90    2.10
  12 -11  -1   31.60    2.60
 -12  11   1   29.70    2.70
 -12  11   1   29.90    1.60
  12  11  -1   26.60    3.20
 -12  11   1   25.70    2.00
  12  11  -1   30.20    2.90
  12  11  -1   27.50    2.70
 -11 -11   1    9.60    1.90
 -11 -11   1    6.50    1.30
  11 -11  -1    6.60    1.40
  11 -11  -1    9.20    1.60
  11  11  -1    7.60    1.70
 -11  11   1    8.00    1.30
 -11  11   1    6.70    1.40
  11  11  -1    9.00    1.80
 -11  11   1    8.50    1.60
 -11  11   1    6.40    1.10
  11  11  -1    7.20    1.90
 -10 -11   1   20.70    1.70
 -10 -11   1   24.60    1.60
  10 -11  -1   21.30    2.10
 -10 -11   1   23.50    2.50
  10 -11  -1   23.80    2.20
 -10  11   1   23.30    1.80
 -10  11   1   25.90    2.20
  10  11  -1   25.50    2.70
 -10  11   1   24.60    1.90
 -10  11   1   22.10    1.90
 -10  11   1   19.50    2.00
  10  11  -1   23.10    2.90
  10  11  -1   23.10    2.70
   9 -11  -1    1.70    0.90
  -9 -11   1    1.70    0.70
  -9 -11   1    2.20    0.70
  -9 -11   1    5.00    1.40
   9 -11  -1    1.90    1.00
   9  11  -1    1.50    1.20
  -9  11   1    0.70    0.80
  -9  11   1    0.90    0.70
   9  11  -1    0.80    1.10
   9  11  -1    2.50    1.10
  -9  11   1    3.10    1.00
  -9  11   1    1.50    1.40
   8 -11  -1    2.90    1.10
   8 -11  -1    4.90    1.20
  -8 -11   1    2.40    1.00
  -8 -11   1    4.00    0.80
  -8 -11   1    4.50    0.90
  -8  11   1    4.40    1.10
  -8  11   1    2.70    1.00
  -8  11   1    3.70    1.10
  -8  11   1    4.30    1.10
  -8  11   1    2.70    0.90
   8  11  -1    3.10    1.30
   8  11  -1    3.60    1.40
   8  11  -1    1.50    0.90
  -8  11   1    2.80    0.90
  -8  11   1    3.10    0.90
  -7 -11   1  154.28    4.10
  -7 -11   1  155.08    5.90
  -7 -11   1  165.78    5.20
   7 -11  -1  163.48    4.90
   7  11  -1  160.88    5.20
  -7  11   1  159.18    4.60
  -7  11   1  161.98    4.60
  -7  11   1  162.88    5.10
   7  11  -1  137.29    7.10
  -7  11   1  158.48    4.90
  -7  11   1  154.58    4.60
   7  11  -1  157.18    5.90
  -7  11   1  161.78    4.70
  -7  11   1  154.18    4.60
   7  11  -1  163.08    5.80
  -7  11   1  160.48    4.90
  -6 -11   1    2.80    0.60
  -6 -11   1    3.10    0.80
  -6 -11   1    2.40    1.00
   6 -11  -1    3.60    0.90
   6 -11  -1    2.60    0.90
  -6 -11   1    4.30    1.30
  -6  11   1    3.20    0.80
  -6  11   1    3.10    0.90
   6  11  -1    2.90    1.10
  -6  11   1    2.00    0.90
  -6  11   1    2.90    0.80
  -6  11   1    2.50    0.90
   6  11  -1    1.80    1.00
  -6  11   1    2.90    1.10
  -6  11   1    4.40    1.10
  -6  11   1    2.50    0.90
  -5 -11   1    3.20    0.80
  -5 -11   1    2.40    0.50
  -5 -11   1    3.80    1.00
   5 -11  -1    3.00    0.90
   5 -11  -1    3.10    0.90
   5 -11  -1    3.10    0.90
  -5 -11   1    3.00    1.00
  -5  11   1    4.60    1.10
  -5  11   1    3.80    0.80
  -5  11   1    3.40    1.10
   5  11  -1    2.70    1.20
   5  11  -1    1.50    0.90
  -5  11   1    2.50    0.90
  -5  11   1    4.20    1.00
  -5  11   1    5.20    1.10
  -5  11   1    2.90    0.80
   5  11  -1    5.20    1.10
  -5  11   1    2.80    0.80
  -4 -11   1    8.50    1.20
  -4 -11   1    9.30    1.40
   4 -11  -1    7.40    1.10
  -4 -11   1    9.80    1.20
   4 -11  -1    8.80    1.20
  -4 -11   1    8.00    0.80
   4 -11  -1    8.60    1.20
  -4  11   1    9.60    1.30
  -4  11   1    9.10    1.30
  -4  11   1    8.00    1.20
   4  11  -1   10.00    1.50
   4  11  -1    7.60    1.60
  -4  11   1   10.90    1.20
  -4  11   1    8.50    1.10
  -4  11   1    8.50    1.60
  -4  11   1    8.60    1.20
   4  11  -1   10.70    1.50
  -3 -11   1    3.80    0.70
  -3 -11   1    4.30    0.90
  -3 -11   1    3.30    0.80
   3 -11  -1    4.90    0.90
   3 -11  -1    2.30    0.80
   3 -11  -1    4.00    0.90
  -3 -11   1    4.60    1.00
  -3  11   1    4.00    0.90
   3  11  -1    4.30    0.90
  -3  11   1    2.40    1.10
  -3  11   1    4.00    0.50
  -3  11   1    4.60    0.70
  -3  11   1    4.40    0.90
   3  11  -1    6.50    1.50
  -3  11   1    4.90    0.90
  -3  11   1    4.20    0.90
   3  11  -1    3.40    1.00
  -2 -11   1    2.70    0.80
  -2 -11   1    2.80    0.80
   2 -11  -1    1.00    0.60
  -2 -11   1    1.30    0.60
  -2 -11   1    2.00    0.80
   2 -11  -1    1.50    0.70
   2 -11  -1    1.40    0.70
  -2 -11   1    1.60    0.60
   2  11  -1    2.40    0.80
   2  11  -1    1.70    0.60
   2  11  -1    3.10    1.20
  -2  11   1    2.30    0.50
  -2  11   1    3.80    1.20
  -2  11   1    2.50    0.60
  -2  11   1    1.60    0.60
   2  11  -1    2.00    0.80
  -2  11   1    3.70    0.80
  -2  11   1    1.40    0.70
  -2  11   1    2.30    0.80
   1 -11  -1   32.30    2.00
  -1 -11   1   30.20    1.60
  -1 -11   1   34.30    1.90
   1 -11  -1   29.00    1.20
   1 -11  -1   33.10    1.30
  -1 -11   1   31.20    1.70
  -1 -11   1   33.50    1.90
   1 -11  -1   32.40    1.90
  -1 -11   1   29.60    1.90
   1 -11  -1   31.90    1.70
   1  11  -1   32.30    1.90
  -1  11   1   33.10    1.80
  -1  11   1   30.80    1.90
   1  11  -1   31.40    1.60
  -1  11   1   32.30    1.30
  -1  11   1   33.20    1.40
  -1  11   1   32.50    1.70
  -1  11   1   33.60    1.60
  -1  11   1   31.50    1.90
   1  11  -1   33.50    1.90
   1  11  -1   33.50    1.80
   1  11  -1   34.40    1.90
  -1  11   1   29.20    2.40
   1  11  -1   36.90    2.70
   0 -11   1   57.79    2.50
   0 -11  -1   59.99    2.00
   0 -11   1   56.59    2.30
   0 -11  -1   58.89    2.30
   0 -11   1   61.69    2.00
   0 -11   1   52.19    2.40
   0 -11   1   62.29    2.60
   0 -11  -1   54.59    2.40
   0 -11  -1   58.39    2.50
   0  11   1   59.69    3.40
   0  11  -1   58.49    2.60
   0  11  -1   58.19    2.50
   0  11  -1   57.69    2.30
   0  11   1   56.59    2.50
   0  11   1   57.69    2.30
   0  11  -1   62.59    3.40
   0  11   1   56.59    2.20
   0  11   1   57.49    2.40
   0  11   1   55.79    1.60
   0  11  -1   57.19    2.10
   0  11   1   58.49    2.50
   0  11   1   52.99    2.00
   0  11  -1   54.69    2.30
   1 -11   1   -0.10    0.50
  -1 -11  -1   -0.20    0.50
   1 -11   1    0.20    0.30
   1 -11   1   -0.20    0.30
  -1 -11  -1    0.10    0.50
  -1 -11  -1   -0.50    0.40
   1 -11   1   -0.10    0.50
  -1 -11  -1    0.10    0.40
  -1 -11  -1    0.40    0.60
   1 -11   1    0.00    0.50
   1  11   1   -0.50    0.60
  -1  11  -1   -0.10    0.80
   1  11   1    0.00    0.40
  -1  11  -1    0.30    0.40
  -1  11  -1   -0.40    0.50
   1  11   1    0.30    0.30
  -1  11  -1    0.50    0.60
  -1  11  -1    0.00    0.50
   1  11   1   -0.50    0.50
   1  11   1    0.20    0.40
  -1  11  -1   -0.40    0.40
   1  11   1   -0.10    0.50
  -2 -11  -1   73.29    1.80
   2 -11   1   74.39    2.80
  -2 -11  -1   71.99    2.70
  -2 -11  -1   72.69    2.70
  -2 -11  -1   72.39    2.80
   2 -11   1   69.59    1.60
   2 -11   1   76.19    2.90
   2 -11   1   73.39    2.80
   2 -11   1   74.89    1.70
  -2 -11  -1   72.49    2.60
   2  11   1   71.19    2.80
  -2  11  -1   70.79    1.90
  -2  11  -1   70.29    2.10
  -2  11  -1   74.99    3.60
  -2  11  -1   65.99    2.60
   2  11   1   73.49    3.00
  -2  11  -1   68.79    2.80
  -2  11  -1   69.89    2.80
  -2  11  -1   70.69    1.90
   2  11   1   73.49    3.80
   2  11   1   69.49    2.60
  -2  11  -1   67.49    2.70
  -3 -11  -1   42.00    2.20
  -3 -11  -1   43.00    2.20
   3 -11   1   45.10    2.20
   3 -11   1   45.40    2.30
   3 -11   1   46.20    2.40
  -3 -11  -1   42.40    1.40
  -3 -11  -1   44.60    2.20
  -3  11  -1   39.10    2.10
   3  11   1   48.40    2.30
  -3  11  -1   43.70    1.30
  -3  11  -1   47.50    2.30
  -3  11  -1   44.80    1.70
   3  11   1   44.30    2.50
  -3  11  -1   44.30    2.10
  -3  11  -1   43.60    2.80
   3  11   1   40.20    2.50
  -3  11  -1   46.20    1.40
  -3  11  -1   43.60    2.30
  -3  11  -1   41.60    2.30
   3  11   1   41.80    3.00
   4 -11   1   51.09    2.50
  -4 -11  -1   54.19    2.70
  -4 -11  -1   56.99    1.70
  -4 -11  -1   56.89    2.50
  -4 -11  -1   49.50    2.50
   4 -11   1   56.09    2.40
  -4  11  -1   52.99    2.50
  -4  11  -1   54.09    2.60
  -4  11  -1   55.19    2.80
  -4  11  -1   54.49    2.00
   4  11   1   54.39    3.50
  -4  11  -1   53.89    2.50
  -4  11  -1   56.99    2.60
  -4  11  -1   52.89    2.40
   4  11   1   55.59    2.90
   4  11   1   52.79    2.50
  -4  11  -1   53.39    3.00
  -5 -11  -1   10.10    1.30
  -5 -11  -1   12.60    1.00
  -5 -11  -1   13.10    1.60
   5 -11   1   11.80    1.50
   5 -11   1   10.70    1.20
  -5 -11  -1   13.00    1.70
  -5  11  -1   10.80    1.20
  -5  11  -1   11.50    1.40
   5  11   1   13.80    1.70
  -5  11  -1   10.70    1.70
  -5  11  -1   13.50    1.70
  -5  11  -1   11.40    1.40
   5  11   1   11.90    1.60
   5  11   1   16.80    2.50
  -5  11  -1   11.20    1.40
  -5  11  -1   12.20    1.50
   5  11   1   15.30    2.30
  -5  11  -1   10.00    1.20
  -6 -11  -1   42.60    2.70
  -6 -11  -1   45.10    1.80
   6 -11   1   49.00    2.60
  -6 -11  -1   46.70    2.20
   6 -11   1   48.70    2.40
   6 -11   1   46.60    2.50
  -6 -11  -1   46.60    2.70
  -6  11  -1   45.60    2.50
   6  11   1   48.70    3.10
   6  11   1   42.40    2.60
   6  11   1   45.80    3.30
  -6  11  -1   45.70    2.70
  -6  11  -1   45.60    2.40
  -6  11  -1   48.10    2.60
  -6  11  -1   46.00    2.60
  -6  11  -1   43.80    2.30
  -6  11  -1   49.20    2.40
  -6  11  -1   47.50    2.20
   6  11   1   44.70    3.20
  -7 -11  -1    0.30    0.60
   7 -11   1   -0.50    0.70
  -7 -11  -1    0.80    0.60
  -7 -11  -1    0.40    0.80
   7 -11   1   -0.50    0.80
   7  11   1    0.90    1.10
  -7  11  -1   -0.50    0.60
  -7  11  -1    1.00    0.70
  -7  11  -1    0.80    0.70
   7  11   1    0.40    0.80
   7  11   1    0.00    0.90
  -7  11  -1    0.20    0.60
  -7  11  -1    0.20    0.70
  -7  11  -1    2.00    0.80
  -7  11  -1   -0.20    0.60
  -8 -11  -1   13.30    1.40
  -8 -11  -1   17.40    2.10
   8 -11   1   18.40    2.10
  -8 -11  -1   16.30    1.50
   8 -11   1   20.60    2.00
   8  11   1   18.40    2.40
  -8  11  -1   20.90    1.80
  -8  11  -1   16.70    1.60
   8  11   1   18.50    2.50
  -8  11  -1   16.40    1.90
  -8  11  -1   17.40    1.70
  -8  11  -1   16.30    1.70
   8  11   1   13.60    1.70
  -8  11  -1   16.50    1.70
  -9 -11  -1   -0.40    0.50
   9 -11   1    0.00    0.90
  -9 -11  -1    1.80    1.10
   9 -11   1    0.20    0.90
  -9 -11  -1    0.50    0.60
  -9  11  -1    0.20    0.70
   9  11   1    0.70    1.10
   9  11   1   -0.70    0.90
   9  11   1    1.10    0.80
  -9  11  -1   -0.50    0.60
  -9  11  -1   -0.10    0.70
  -9  11  -1   -0.10    0.60
  10 -11   1   39.80    2.70
 -10 -11  -1   38.00    2.30
 -10 -11  -1   39.50    2.00
 -10 -11  -1   37.70    3.00
 -10  11  -1   34.00    2.40
  10  11   1   34.90    2.80
  10  11   1   38.50    3.20
 -10  11  -1   34.60    2.50
 -10  11  -1   37.60    2.40
 -10  11  -1   38.80    2.10
  10  11   1   24.70    3.80
 -10  11  -1   33.70    2.20
  11 -11   1    6.70    1.50
 -11 -11  -1    5.30    0.90
 -11 -11  -1    2.10    1.10
  11 -11   1    6.00    1.40
 -11 -11  -1    4.10    1.00
 -11  11  -1    5.30    1.50
 -11  11  -1    6.40    1.30
  11  11   1    7.00    1.70
 -11  11  -1    3.80    1.20
  11  11   1    2.80    1.50
 -11  11  -1    5.00    0.90
  11  11   1    5.60    1.50
  12 -11   1   27.30    2.50
 -12 -11  -1   18.60    1.90
 -12 -11  -1   28.70    4.20
 -12 -11  -1   21.30    1.60
  12  11   1   20.90    2.70
 -12  11  -1   17.00    2.10
 -12  11  -1   20.80    2.10
  12  11   1   23.70    3.30
 -12  11  -1   20.90    1.20
 -13 -11  -1    0.20    0.60
 -13 -11  -1   -0.10    0.90
  13 -11   1   -1.90    0.80
 -13 -11  -1    0.00    1.10
 -13  11  -1   -0.80    0.80
 -13  11  -1    0.80    0.90
  13  11   1    1.50    1.30
  13  11   1    0.70    1.10
  14 -11   1    8.30    1.80
 -14 -11  -1    5.60    1.80
 -14 -11  -1    6.90    1.00
 -14  11  -1    4.30    1.50
 -14  11  -1    6.50    1.50
  14  11   1    7.00    1.70
  14  11   1    8.40    2.30
  13 -12  -1    0.60    1.00
 -13 -12   1   -0.90    1.00
  13 -12  -1    0.90    1.00
 -13 -12   1    2.20    0.90
 -13  12   1    0.60    0.80
  13  12  -1    1.80    1.40
  13  12  -1   -1.00    1.10
 -13  12   1    0.60    1.00
  12 -12  -1    0.40    0.90
 -12 -12   1    0.00    0.50
  12 -12  -1    1.30    1.10
 -12 -12   1   -0.60    0.60
 -12  12   1    0.00    0.60
  12  12  -1    1.40    1.80
 -12  12   1   -0.70    0.60
  12  12  -1   -0.70    1.10
 -11 -12   1    1.00    0.60
 -11 -12   1    0.10    0.60
 -11 -12   1    1.70    1.20
  11 -12  -1    0.50    0.90
  11 -12  -1   -0.40    0.80
  11  12  -1    0.20    1.10
  11  12  -1    2.30    1.40
 -11  12   1   -0.30    0.60
 -11  12   1    0.00    1.00
 -11  12   1   -0.30    0.80
  11  12  -1    2.40    1.20
 -10 -12   1    0.30    0.90
 -10 -12   1    0.70    0.70
  10 -12  -1    1.00    1.60
  10 -12  -1    0.70    0.90
 -10 -12   1    0.20    0.60
 -10  12   1    1.70    0.90
  10  12  -1    2.00    1.10
 -10  12   1    2.60    1.00
  10  12  -1    0.80    1.20
 -10  12   1    0.50    0.80
 -10  12   1    0.40    0.80
 -10  12   1    1.20    0.80
  10  12  -1    2.00    1.30
   9 -12  -1    2.10    1.00
  -9 -12   1    1.80    1.00
  -9 -12   1    1.30    0.70
  -9 -12   1    2.40    0.80
   9  12  -1    0.60    1.10
  -9  12   1    0.70    0.70
  -9  12   1    1.60    0.90
  -9  12   1    2.00    0.80
  -9  12   1    3.00    0.80
   9  12  -1    1.20    0.80
  -9  12   1    1.40    0.90
   9  12  -1    1.30    1.20
  -9  12   1    0.40    0.80
  -9  12   1    2.60    1.10
  -8 -12   1   33.90    1.90
  -8 -12   1   37.50    2.70
  -8 -12   1   36.60    1.70
   8 -12  -1   36.80    2.50
  -8  12   1   33.90    2.20
   8  12  -1   36.60    3.00
  -8  12   1   37.90    2.60
  -8  12   1   34.30    2.40
  -8  12   1   36.00    2.30
  -8  12   1   34.60    2.20
  -8  12   1   33.10    2.20
  -8  12   1   36.00    2.30
   8  12  -1   38.70    3.30
   8  12  -1   35.30    2.70
  -7 -12   1   23.50    2.10
  -7 -12   1   22.50    1.20
  -7 -12   1   20.10    1.60
  -7  12   1   23.80    2.20
  -7  12   1   24.20    2.30
  -7  12   1   27.30    4.00
  -7  12   1   17.50    1.80
   7  12  -1   21.80    2.40
  -7  12   1   22.30    1.80
  -7  12   1   25.40    2.30
   7  12  -1   20.10    2.10
   7  12  -1   13.10    2.10
   6 -12  -1    0.30    0.70
  -6 -12   1    1.00    0.40
  -6 -12   1    1.30    0.90
   6 -12  -1   -0.30    0.70
  -6 -12   1    1.00    0.70
  -6 -12   1    1.50    0.90
  -6  12   1   -0.10    0.70
  -6  12   1    0.30    0.60
  -6  12   1    1.00    0.80
  -6  12   1    0.70    0.70
   6  12  -1    0.80    1.00
   6  12  -1    1.20    0.80
   6  12  -1    0.70    1.10
  -6  12   1   -0.70    0.70
  -6  12   1   -0.50    0.60
  -6  12   1    1.00    0.80
  -6  12   1   -0.20    0.60
  -5 -12   1   -0.40    0.60
   5 -12  -1    0.30    0.60
  -5 -12   1    0.80    0.40
   5 -12  -1    0.50    0.80
  -5 -12   1    0.50    0.60
  -5 -12   1    0.10    0.70
   5 -12  -1    1.00    0.80
   5  12  -1   -0.10    0.60
  -5  12   1    0.70    0.80
  -5  12   1    0.20    0.60
  -5  12   1    1.10    1.00
  -5  12   1    0.30    0.60
   5  12  -1    1.00    1.10
   5  12  -1    1.20    0.90
  -5  12   1   -0.10    0.60
  -5  12   1   -0.40    0.70
  -5  12   1    1.10    0.80
  -5  12   1    0.30    0.70
  -4 -12   1   71.79    3.00
   4 -12  -1   72.29    3.00
  -4 -12   1   78.39    2.90
   4 -12  -1   80.89    3.30
  -4 -12   1   71.39    3.20
  -4 -12   1   74.29    2.30
   4 -12  -1   79.29    3.00
  -4  12   1   76.99    2.60
  -4  12   1   85.99    4.00
   4  12  -1   80.09    4.20
  -4  12   1   76.59    3.10
  -4  12   1   75.19    3.10
   4  12  -1   83.99    3.60
  -4  12   1   76.29    3.10
   4  12  -1   78.39    3.20
  -4  12   1   77.29    3.20
  -4  12   1   76.99    3.00
  -3 -12   1    0.20    0.70
  -3 -12   1   -0.50    0.60
   3 -12  -1    0.30    0.70
  -3 -12   1    0.10    0.50
  -3 -12   1    0.90    0.80
   3 -12  -1    0.50    0.70
   3 -12  -1    0.90    0.80
  -3 -12   1    0.40    0.60
   3  12  -1    0.00    0.70
   3  12  -1    0.60    0.60
  -3  12   1   -0.30    0.50
  -3  12   1    0.30    0.60
  -3  12   1    0.40    0.80
   3  12  -1    1.00    1.00
  -3  12   1    0.60    0.50
  -3  12   1    0.70    0.70
  -3  12   1    0.60    0.70
   2 -12  -1    2.10    0.80
  -2 -12   1    2.00    0.70
  -2 -12   1    1.60    0.70
  -2 -12   1    1.40    0.80
  -2 -12   1    3.20    1.00
   2 -12  -1    3.10    0.90
   2 -12  -1    1.10    0.70
  -2  12   1    1.90    0.80
   2  12  -1    2.80    0.90
  -2  12   1    1.40    0.80
  -2  12   1    2.50    0.60
  -2  12   1    1.90    0.80
  -2  12   1    3.00    0.60
   2  12  -1    2.90    0.80
  -2  12   1    0.90    0.70
   2  12  -1    1.90    1.20
  -2  12   1    3.00    1.30
  -1 -12   1    9.00    1.20
  -1 -12   1    8.80    1.10
   1 -12  -1    6.10    1.00
   1 -12  -1    8.20    0.90
   1 -12  -1    7.80    0.80
   1 -12  -1    7.40    1.20
   1 -12  -1    6.50    1.20
  -1 -12   1    9.20    1.20
  -1 -12   1    7.30    1.00
  -1 -12   1    7.40    1.20
  -1  12   1    9.00    1.20
  -1  12   1    8.40    1.30
   1  12  -1    7.20    1.70
  -1  12   1   13.70    2.20
  -1  12   1    8.90    1.10
  -1  12   1    7.80    0.90
   1  12  -1    9.70    1.30
   1  12  -1    9.20    1.20
   1  12  -1    8.60    1.20
  -1  12   1    8.00    0.80
  -1  12   1    7.90    1.20
   1  12  -1    9.80    1.20
   1  12  -1    7.80    1.20
  -1  12   1    6.90    1.10
   0 -12   1   17.80    1.30
   0 -12   1   18.30    1.40
   0 -12  -1   18.60    1.20
   0 -12  -1   16.70    1.20
   0 -12  -1   16.20    1.60
   0 -12  -1   15.50    1.30
   0 -12   1   15.30    1.10
   0 -12  -1   15.80    1.50
   0 -12   1   17.00    1.60
   0 -12   1   18.50    1.60
   0  12  -1   16.10    1.50
   0  12   1   14.20    1.30
   0  12  -1   19.30    2.20
   0  12   1   17.60    1.40
   0  12   1   16.80    0.90
   0  12   1   14.10    2.00
   0  12   1   15.80    1.50
   0  12   1   15.60    1.20
   0  12  -1   17.90    1.50
   0  12  -1   17.50    1.40
   0  12  -1   16.10    1.60
   0  12   1   16.80    1.50
   0  12  -1   17.60    1.20
   1 -12   1    2.20    0.50
   1 -12   1    1.10    0.70
  -1 -12  -1    0.80    0.70
   1 -12   1    0.90    0.70
  -1 -12  -1    1.00    0.70
   1 -12   1    1.10    0.70
  -1 -12  -1    1.00    0.60
   1 -12   1    2.00    0.50
  -1 -12  -1    1.50    0.60
   1  12   1    1.10    0.70
   1  12   1    2.10    0.60
   1  12   1    1.40    0.70
  -1  12  -1    1.70    0.80
  -1  12  -1    1.40    0.70
   1  12   1    1.90    0.60
  -1  12  -1    0.70    0.60
  -1  12  -1    2.50    0.60
   1  12   1    1.40    1.20
  -1  12  -1    1.60    0.60
  -1  12  -1    0.80    1.00
   2 -12   1   16.90    1.80
  -2 -12  -1   15.30    1.60
   2 -12   1   15.50    1.50
   2 -12   1   15.30    1.60
  -2 -12  -1   14.80    0.70
  -2 -12  -1   15.80    1.60
  -2 -12  -1   12.80    1.30
  -2 -12  -1   13.60    1.40
  -2  12  -1   14.10    1.50
  -2  12  -1   12.60    1.80
  -2  12  -1   13.70    1.10
  -2  12  -1   17.50    1.50
   2  12   1   11.90    1.80
  -2  12  -1   15.10    0.90
  -2  12  -1   11.80    1.50
   2  12   1   15.10    1.40
   2  12   1   16.40    1.50
   2  12   1   15.90    1.60
  -2  12  -1   14.20    0.90
  -3 -12  -1   -0.70    0.70
   3 -12   1    0.30    0.70
  -3 -12  -1    0.10    0.60
  -3 -12  -1   -0.10    0.50
   3 -12   1   -0.20    0.70
   3 -12   1   -0.60    0.50
  -3 -12  -1   -0.10    0.30
  -3 -12  -1    0.70    0.60
  -3  12  -1   -0.30    0.80
   3  12   1   -0.70    0.50
  -3  12  -1   -0.10    0.60
  -3  12  -1   -0.10    0.30
   3  12   1    1.10    0.80
  -3  12  -1   -0.90    0.50
  -3  12  -1   -0.30    0.70
  -3  12  -1   -0.10    0.50
   3  12   1    0.40    0.70
  -3  12  -1   -0.40    0.30
  -3  12  -1    0.00    0.40
   3  12   1    0.40    1.00
  -4 -12  -1   71.69    2.90
   4 -12   1   67.79    3.00
   4 -12   1   69.39    2.80
  -4 -12  -1   69.39    3.00
  -4 -12  -1   68.49    3.10
  -4 -12  -1   70.49    1.90
   4  12   1   75.19    4.20
  -4  12  -1   75.19    3.10
  -4  12  -1   71.19    3.60
  -4  12  -1   75.69    3.40
  -4  12  -1   73.99    3.00
  -4  12  -1   71.09    3.10
   4  12   1   79.59    3.60
  -4  12  -1   69.19    3.00
  -4  12  -1   71.79    2.90
  -4  12  -1   70.69    2.40
   4  12   1   71.79    3.10
  -5 -12  -1   67.59    3.30
   5 -12   1   73.59    3.20
   5 -12   1   71.19    2.90
  -5 -12  -1   67.79    2.80
  -5 -12  -1   70.19    2.00
  -5 -12  -1   69.99    3.20
  -5  12  -1   69.59    2.90
  -5  12  -1   62.79    2.80
  -5  12  -1   71.69    3.30
   5  12   1   67.29    4.10
  -5  12  -1   68.89    3.10
  -5  12  -1   69.39    3.00
   5  12   1   70.79    3.60
  -5  12  -1   61.89    4.70
  -5  12  -1   73.19    2.60
  -5  12  -1   73.09    3.60
   5  12   1   65.49    3.90
   5  12   1   73.29    3.20
  -6 -12  -1   55.79    2.30
   6 -12   1   57.59    2.90
  -6 -12  -1   55.49    3.00
   6 -12   1   49.70    2.50
  -6 -12  -1   54.29    3.10
  -6 -12  -1   52.09    2.50
  -6  12  -1   53.59    2.90
  -6  12  -1   52.49    2.80
  -6  12  -1   57.29    2.50
   6  12   1   53.99    3.00
   6  12   1   56.09    3.40
  -6  12  -1   53.09    2.60
  -6  12  -1   52.79    3.10
   6  12   1   58.09    3.80
  -6  12  -1   52.89    2.70
  -7 -12  -1    4.30    1.00
   7 -12   1    3.40    1.20
  -7 -12  -1    4.90    0.90
   7 -12   1    6.40    1.40
  -7 -12  -1    3.90    1.10
  -7  12  -1    2.80    0.90
  -7  12  -1    4.40    1.10
   7  12   1    4.80    1.30
  -7  12  -1    3.10    1.00
  -7  12  -1    3.60    0.90
  -7  12  -1    4.50    1.20
   7  12   1    3.50    1.40
  -7  12  -1    3.60    1.00
   7  12   1    4.30    1.50
  -7  12  -1    3.90    1.20
   8 -12   1   67.99    3.30
  -8 -12  -1   66.99    2.50
  -8 -12  -1   61.19    3.50
  -8 -12  -1   63.39    2.70
   8 -12   1   64.39    3.20
  -8  12  -1   66.19    3.30
   8  12   1   67.59    3.50
   8  12   1   66.99    4.10
   8  12   1   61.39    3.80
  -8  12  -1   58.69    2.80
  -8  12  -1   62.79    3.00
  -8  12  -1   61.99    2.90
  -8  12  -1   57.79    3.00
  -8  12  -1   64.09    3.10
  -9 -12  -1    5.20    1.00
   9 -12   1    3.90    1.30
  -9 -12  -1    4.20    1.40
  -9 -12  -1    4.70    1.00
  -9  12  -1    5.60    1.10
   9  12   1    4.30    1.30
  -9  12  -1    4.10    1.10
   9  12   1    3.70    1.40
  -9  12  -1    3.10    1.00
  -9  12  -1    5.80    1.20
  -9  12  -1    6.10    1.30
  10 -12   1    0.80    0.90
 -10 -12  -1    0.40    0.60
 -10 -12  -1    1.30    1.00
 -10 -12  -1    0.90    0.70
  10 -12   1    1.40    1.10
 -10  12  -1    0.90    0.70
 -10  12  -1    0.10    0.80
  10  12   1    1.10    1.20
  10  12   1    1.10    1.20
  10  12   1   -0.40    0.90
 -10  12  -1   -0.60    0.60
 -10  12  -1    1.00    0.80
 -11 -12  -1    0.00    0.70
 -11 -12  -1    0.90    1.10
  11 -12   1    0.40    1.00
 -11 -12  -1    1.20    0.70
 -11  12  -1    0.50    0.70
  11  12   1    0.30    1.10
  11  12   1   -0.30    0.90
  11  12   1   -0.50    1.00
 -11  12  -1    1.20    0.80
 -11  12  -1    1.10    1.00
  12 -12   1    2.00    1.20
 -12 -12  -1    1.60    0.90
 -12 -12  -1    1.00    1.70
 -12 -12  -1    2.30    0.80
  12  12   1    1.80    1.40
 -12  12  -1    2.80    0.80
 -12  12  -1    1.70    0.90
 -13 -12  -1    0.20    0.90
 -13 -12  -1   -1.30    1.00
 -13 -12  -1    0.10    0.60
  13 -12   1   -0.90    0.90
  13  12   1    0.40    1.20
  13  12   1    0.20    1.10
 -13  12  -1   -1.70    0.60
 -13  12  -1    0.20    1.00
 -13 -13   1   -0.60    0.70
 -13 -13   1   -0.60    1.00
  13 -13  -1   -0.30    0.90
 -13 -13   1   -0.40    0.40
 -13  13   1    0.30    0.80
 -13  13   1   -0.80    0.80
  13  13  -1   -0.70    1.00
 -13  13   1   -0.10    0.60
  13  13  -1   -1.20    1.10
 -12 -13   1    9.20    2.20
 -12 -13   1    8.50    1.40
  12 -13  -1    4.80    1.50
 -12 -13   1    7.50    1.00
 -12  13   1    7.00    1.60
  12  13  -1    8.40    2.00
  12  13  -1    7.20    1.80
 -12  13   1    7.80    1.30
 -12  13   1    6.50    1.30
 -11 -13   1    0.00    0.60
 -11 -13   1   -0.10    0.90
  11 -13  -1   -0.60    0.80
 -11 -13   1    0.00    0.70
 -11  13   1    1.00    0.90
 -11  13   1   -0.40    0.60
  11  13  -1    0.70    1.20
  11  13  -1   -0.60    1.10
 -11  13   1    0.80    0.80
  11  13  -1    0.80    0.90
 -10 -13   1   38.20    3.10
 -10 -13   1   30.10    2.10
  10 -13  -1   29.50    2.60
 -10 -13   1   35.40    1.90
 -10  13   1   33.90    2.40
 -10  13   1   33.00    2.50
  10  13  -1   36.70    3.40
 -10  13   1   33.50    2.30
  -9 -13   1    0.70    0.60
  -9 -13   1   -0.10    0.80
  -9 -13   1    0.40    0.50
  -9  13   1    1.00    0.90
   9  13  -1    0.50    0.90
   9  13  -1    0.40    1.10
  -9  13   1   -0.60    0.70
   9  13  -1    1.10    1.20
  -9  13   1    0.70    0.80
  -8 -13   1    9.00    1.10
  -8 -13   1    8.30    1.20
  -8 -13   1    8.10    1.60
  -8  13   1    8.10    1.40
   8  13  -1    9.90    1.80
   8  13  -1    6.60    1.80
  -8  13   1    7.30    1.40
  -8  13   1    7.10    1.30
  -8  13   1    5.80    1.20
  -8  13   1    7.00    1.30
  -8  13   1    9.50    1.60
  -8  13   1    9.50    1.50
  -8  13   1    9.20    1.60
  -7 -13   1    6.90    1.10
  -7 -13   1    3.90    1.10
  -7 -13   1    5.00    0.70
   7  13  -1    7.60    2.00
  -7  13   1    7.50    1.30
  -7  13   1    2.70    1.00
  -7  13   1    5.70    1.20
  -7  13   1    4.60    1.20
   7  13  -1    3.40    1.40
  -7  13   1    4.30    1.10
  -7  13   1    4.30    1.10
   7  13  -1    5.20    1.40
  -7  13   1    3.80    1.20
  -7  13   1    4.40    1.00
  -6 -13   1   35.20    2.60
  -6 -13   1   34.40    2.10
  -6 -13   1   34.90    2.50
   6 -13  -1   32.40    2.10
  -6  13   1   32.60    2.20
   6  13  -1   30.30    2.40
   6  13  -1   31.50    2.70
  -6  13   1   29.50    1.90
  -6  13   1   30.60    2.10
  -6  13   1   30.10    2.60
   6  13  -1   30.20    3.00
  -6  13   1   35.10    3.60
  -6  13   1   30.30    2.20
  -5 -13   1   10.40    0.90
   5 -13  -1   12.20    1.80
  -5 -13   1   11.20    1.40
   5 -13  -1   11.90    1.50
  -5 -13   1    8.60    1.40
  -5 -13   1   15.90    2.10
   5  13  -1   14.30    2.00
  -5  13   1   12.20    1.70
  -5  13   1   12.10    1.60
   5  13  -1    9.30    1.40
  -5  13   1   14.40    1.70
  -5  13   1   10.40    1.50
  -5  13   1    9.30    1.30
   5  13  -1    8.70    1.80
  -5  13   1   13.80    2.20
   4 -13  -1   21.50    1.80
  -4 -13   1   22.70    1.90
  -4 -13   1   27.20    1.90
   4 -13  -1   25.10    2.00
  -4 -13   1   24.20    1.40
  -4 -13   1   23.30    2.00
   4 -13  -1   27.60    2.20
   4  13  -1   25.90    2.80
  -4  13   1   23.50    1.90
  -4  13   1   25.60    1.50
   4  13  -1   26.50    2.00
  -4  13   1   25.90    2.00
  -4  13   1   23.20    2.40
   4  13  -1   26.60    2.30
  -3 -13   1   78.79    3.30
  -3 -13   1   74.59    3.20
   3 -13  -1   74.39    3.30
   3 -13  -1   77.69    3.20
  -3 -13   1   77.69    3.00
  -3 -13   1   76.49    3.10
   3 -13  -1   72.09    3.00
   3  13  -1   82.09    3.30
  -3  13   1   72.79    3.00
  -3  13   1   78.79    2.40
  -3  13   1   73.19    3.10
   3  13  -1   78.99    4.40
  -3  13   1   78.79    3.30
  -3  13   1   76.69    4.10
   3  13  -1   81.89    3.50
   2 -13  -1    7.40    1.20
  -2 -13   1    7.80    1.00
  -2 -13   1    8.50    1.40
  -2 -13   1    6.60    1.20
   2 -13  -1    8.40    1.40
  -2 -13   1    6.90    1.20
  -2 -13   1    8.30    1.20
   2 -13  -1    7.30    1.30
  -2  13   1    5.00    1.40
  -2  13   1    6.90    1.20
  -2  13   1    6.80    1.20
   2  13  -1    7.20    1.30
  -2  13   1    8.50    1.30
   2  13  -1    6.60    1.10
  -2  13   1    7.10    0.80
  -2  13   1    5.80    1.20
  -2  13   1    8.50    1.00
   2  13  -1    5.80    1.10
   2  13  -1    3.80    1.50
   1 -13  -1    1.30    0.50
  -1 -13   1   -0.10    0.60
   1 -13  -1    1.50    0.90
  -1 -13   1    0.80    0.80
  -1 -13   1    0.60    0.50
   1 -13  -1    0.40    0.40
  -1 -13   1    0.30    0.60
   1 -13  -1   -0.40    0.70
  -1 -13   1    0.90    0.80
   1  13  -1    0.30    0.70
   1  13  -1   -0.30    0.60
  -1  13   1    1.90    0.80
   1  13  -1    0.80    0.60
  -1  13   1   -0.50    0.60
  -1  13   1    0.50    0.40
   1  13  -1    0.50    0.60
   1  13  -1    0.20    1.00
  -1  13   1    0.30    0.60
   1  13  -1    0.70    0.70
  -1  13   1    0.20    0.60
  -1  13   1   -0.10    0.60
  -1  13   1    0.90    0.50
  -1  13   1    0.00    0.80
   0 -13   1  116.69    3.30
   0 -13  -1  120.19    3.30
   0 -13  -1  128.59    4.20
   0 -13   1  119.19    3.70
   0 -13  -1  113.19    3.80
   0 -13   1  115.59    3.10
   0 -13   1  120.19    4.00
   0 -13  -1  119.49    3.20
   0 -13   1  127.29    4.00
   0  13   1  121.29    5.30
   0  13   1  116.29    3.80
   0  13   1  124.69    3.70
   0  13   1  117.49    4.00
   0  13   1  120.99    3.60
   0  13  -1  123.69    3.80
   0  13   1  120.39    3.40
   0  13  -1  121.89    4.00
   0  13  -1  116.49    4.10
   0  13  -1  124.99    5.30
   0  13  -1  117.99    3.30
   0  13  -1  122.79    3.70
  -1 -13  -1   36.20    1.80
   1 -13   1   37.20    1.50
   1 -13   1   35.50    1.50
  -1 -13  -1   40.10    2.40
   1 -13   1   34.60    2.10
  -1 -13  -1   31.10    1.80
   1 -13   1   37.40    2.10
  -1 -13  -1   33.90    2.20
   1 -13   1   33.50    2.20
   1  13   1   36.20    2.10
   1  13   1   36.50    2.20
  -1  13  -1   38.60    2.20
  -1  13  -1   35.70    3.00
   1  13   1   35.40    2.20
  -1  13  -1   37.40    1.70
  -1  13  -1   32.70    2.20
   1  13   1   36.20    1.90
   1  13   1   32.30    3.00
  -1  13  -1   34.00    1.80
  -1  13  -1   35.20    2.20
  -2 -13  -1  169.88    4.90
  -2 -13  -1  172.08    4.50
  -2 -13  -1  166.48    4.60
   2 -13   1  165.58    4.80
  -2 -13  -1  167.98    4.90
   2 -13   1  174.18    5.00
   2 -13   1  168.38    4.80
   2  13   1  163.28    4.50
   2  13   1  166.48    5.00
  -2  13  -1  164.88    6.00
  -2  13  -1  160.68    5.00
  -2  13  -1  171.48    3.90
   2  13   1  165.38    4.90
  -2  13  -1  164.68    3.60
   2  13   1  171.38    6.40
  -2  13  -1  162.08    3.30
  -2  13  -1  159.38    4.60
  -3 -13  -1   35.40    2.10
   3 -13   1   38.60    2.20
  -3 -13  -1   36.10    2.30
  -3 -13  -1   33.70    2.20
   3 -13   1   35.20    2.30
  -3 -13  -1   37.70    2.30
  -3  13  -1   34.30    2.10
   3  13   1   33.30    2.10
  -3  13  -1   38.40    1.30
  -3  13  -1   35.50    1.50
   3  13   1   42.30    2.60
   3  13   1   33.40    2.10
  -3  13  -1   35.40    1.40
  -3  13  -1   42.90    3.10
   3  13   1   44.00    3.40
  -3  13  -1   33.70    2.30
   4 -13   1    7.40    1.40
   4 -13   1    6.00    1.10
  -4 -13  -1    6.30    1.20
  -4 -13  -1    4.30    1.00
  -4 -13  -1    8.00    1.50
   4  13   1    5.30    1.40
   4  13   1    6.10    1.20
  -4  13  -1    7.30    1.00
  -4  13  -1    4.90    1.00
   4  13   1    5.20    1.20
  -4  13  -1    7.20    1.30
  -4  13  -1    6.20    1.30
   4  13   1    6.40    1.20
  -4  13  -1    5.00    1.40
  -4  13  -1    7.50    1.20
  -5 -13  -1    9.20    1.60
  -5 -13  -1    8.70    1.50
  -5 -13  -1   10.10    1.40
  -5 -13  -1    8.10    0.80
   5 -13   1    6.40    1.20
   5 -13   1    9.20    1.60
  -5  13  -1    6.60    1.30
  -5  13  -1    8.90    1.10
  -5  13  -1    9.80    1.50
   5  13   1    6.10    1.50
  -5  13  -1    7.00    1.60
   5  13   1    6.20    1.20
   5  13   1    5.70    1.30
  -5  13  -1    8.70    1.30
  -6 -13  -1   11.70    2.20
   6 -13   1   15.40    2.00
  -6 -13  -1    8.60    1.50
  -6 -13  -1   12.30    1.00
  -6 -13  -1   11.00    1.40
   6 -13   1    9.60    1.40
  -6  13  -1   11.90    1.40
  -6  13  -1   11.60    1.80
   6  13   1   16.00    2.70
  -6  13  -1    9.50    1.50
   6  13   1    9.40    1.70
  -6  13  -1    9.60    1.50
   6  13   1    8.70    1.60
  -6  13  -1    7.90    1.30
   7 -13   1   25.40    2.30
  -7 -13  -1   28.90    2.00
  -7 -13  -1   28.50    1.50
  -7 -13  -1   30.70    2.50
   7  13   1   27.00    3.00
  -7  13  -1   26.90    2.40
  -7  13  -1   28.50    2.00
  -7  13  -1   25.50    2.20
  -7  13  -1   27.00    2.00
  -7  13  -1   25.50    2.20
   7  13   1   27.80    2.40
   7  13   1   27.70    2.70
  -7  13  -1   23.70    2.00
   8 -13   1    1.10    1.00
  -8 -13  -1    1.20    0.70
  -8 -13  -1    0.60    0.70
  -8 -13  -1    0.30    0.90
  -8  13  -1    1.50    0.80
  -8  13  -1    0.80    0.80
   8  13   1    0.90    1.20
  -8  13  -1   -1.00    0.80
  -8  13  -1    0.40    0.80
   8  13   1    1.80    1.10
  -8  13  -1    1.30    0.80
  -8  13  -1    0.50    0.70
  -9 -13  -1   -0.10    0.60
   9 -13   1   -0.50    0.90
  -9 -13  -1    1.10    1.00
   9 -13   1    0.60    0.90
  -9  13  -1    0.20    0.80
   9  13   1    0.70    1.00
   9  13   1    0.90    1.10
   9  13   1   -0.70    0.90
  -9  13  -1   -0.10    0.80
  -9  13  -1    1.50    0.90
  10 -13   1   20.90    2.30
 -10 -13  -1   22.70    1.80
 -10 -13  -1   19.70    1.70
  10 -13   1   25.40    2.50
 -10 -13  -1   19.70    2.50
  10  13   1   23.00    2.40
 -10  13  -1   24.30    2.20
  10  13   1   20.60    2.80
 -10  13  -1   21.90    2.10
 -10  13  -1   22.40    1.90
 -11 -13  -1    0.80    1.00
  11 -13   1   -0.40    0.90
 -11 -13  -1    0.40    0.80
 -11 -13  -1   -0.70    0.60
  11  13   1    0.40    1.10
  11  13   1   -0.30    0.80
  11  13   1   -0.40    1.00
 -11  13  -1   -1.10    0.70
 -11  13  -1    0.20    0.70
 -11  13  -1   -0.50    0.70
 -12 -13  -1   24.30    1.80
 -12 -13  -1   21.20    2.80
  12 -13   1   26.90    2.60
 -12 -13  -1   25.90    2.10
 -12  13  -1   24.80    2.50
  12  13   1   18.50    2.70
 -12  13  -1   26.50    1.80
  12  13   1   30.00    3.30
 -12  13  -1   29.50    2.40
 -12 -14   1    1.50    0.70
 -12 -14   1    1.10    0.80
  12 -14  -1    3.10    1.30
 -12 -14   1    2.90    1.50
  12  14  -1    1.90    1.50
 -12  14   1   -0.30    0.80
 -12  14   1    1.10    1.00
 -12  14   1    0.30    0.70
  12  14  -1    0.60    1.20
 -11 -14   1   10.70    2.10
  11 -14  -1    9.00    1.70
 -11 -14   1    8.30    1.20
 -11 -14   1   10.60    1.30
 -11  14   1    9.20    1.60
 -11  14   1    8.50    1.40
  11  14  -1    6.10    1.70
  11  14  -1    7.50    2.10
  11  14  -1   14.10    2.70
 -11  14   1    9.60    1.70
 -10 -14   1    6.90    1.00
 -10 -14   1    8.40    1.80
 -10 -14   1    6.80    1.10
  10  14  -1    7.90    1.70
  10  14  -1    5.00    1.70
  10  14  -1    6.90    1.90
 -10  14   1    7.20    1.50
 -10  14   1    5.90    1.30
 -10  14   1    7.80    1.50
  -9 -14   1    1.60    1.20
  -9 -14   1    2.20    0.80
  -9 -14   1    3.30    0.70
  -9  14   1    3.10    1.10
   9  14  -1    4.20    1.60
  -9  14   1    2.10    1.00
   9  14  -1   -0.20    1.10
   9  14  -1    4.60    1.50
  -9  14   1    2.40    1.10
  -8 -14   1    2.80    1.20
  -8 -14   1    3.30    0.60
  -8 -14   1    2.50    0.90
  -8  14   1    4.40    1.10
   8  14  -1    5.40    1.60
  -8  14   1    1.30    1.10
   8  14  -1    3.80    1.30
  -8  14   1    3.70    1.10
   8  14  -1    2.70    1.60
  -7 -14   1    1.40    1.00
  -7 -14   1   -0.20    0.60
  -7  14   1    0.60    0.70
  -7  14   1    1.20    1.10
  -7  14   1    1.30    0.80
   7  14  -1    2.00    1.00
   7  14  -1   -1.90    1.30
  -7  14   1    1.10    0.90
  -7  14   1    0.80    0.80
  -6 -14   1    2.50    0.90
  -6 -14   1    1.20    0.90
   6 -14  -1    0.70    0.80
  -6  14   1    1.20    0.70
  -6  14   1    1.70    1.10
   6  14  -1    0.40    1.20
   6  14  -1    1.20    1.10
  -6  14   1    1.60    0.80
  -6  14   1    1.20    0.80
   6  14  -1    1.20    0.90
  -6  14   1    1.50    0.90
  -6  14   1    0.10    0.80
   5 -14  -1    2.10    0.90
  -5 -14   1    2.60    0.90
  -5 -14   1    2.00    1.00
   5 -14  -1    3.20    1.10
  -5 -14   1    5.20    1.60
  -5  14   1    4.00    1.40
   5  14  -1    2.70    1.30
  -5  14   1    3.80    1.20
   5  14  -1    5.60    1.40
  -5  14   1    3.60    0.90
   5  14  -1    2.60    1.00
  -5  14   1    1.90    0.80
  -5  14   1    2.80    1.10
   4 -14  -1   29.50    2.30
  -4 -14   1   28.60    2.30
  -4 -14   1   29.20    1.70
   4 -14  -1   26.90    2.00
  -4 -14   1   26.30    2.00
  -4 -14   1   29.90    2.20
  -4 -14   1   27.70    2.10
  -4  14   1   31.10    2.20
  -4  14   1   31.90    3.00
   4  14  -1   30.00    2.50
   4  14  -1   29.30    3.00
   4  14  -1   27.30    2.10
  -4  14   1   27.20    1.60
  -4  14   1   29.80    2.90
  -3 -14   1    4.00    0.80
  -3 -14   1    3.70    1.00
  -3 -14   1    3.00    1.00
  -3 -14   1    2.80    1.00
   3 -14  -1    3.40    1.10
   3 -14  -1    4.30    1.00
  -3 -14   1    5.30    1.20
  -3  14   1    4.90    0.60
  -3  14   1    1.70    0.90
  -3  14   1    3.90    1.40
  -3  14   1    2.80    0.70
  -3  14   1    3.90    1.00
   3  14  -1    4.40    1.20
   3  14  -1    4.10    1.60
   3  14  -1    5.50    1.10
   3  14  -1    3.50    1.20
   2 -14  -1    1.10    0.90
  -2 -14   1    2.80    0.80
  -2 -14   1    3.60    1.00
  -2 -14   1    1.90    0.80
  -2 -14   1    2.70    0.80
   2 -14  -1    2.00    1.00
  -2 -14   1    1.50    0.90
   2  14  -1    1.40    0.80
   2  14  -1    1.50    1.10
  -2  14   1    2.40    0.60
  -2  14   1    1.90    1.30
  -2  14   1    2.10    0.80
   2  14  -1    3.50    1.10
  -2  14   1    2.90    0.70
   2  14  -1    5.10    1.00
  -2  14   1    2.50    0.90
  -2  14   1    2.50    0.60
   2  14  -1    3.00    1.00
   1 -14  -1    0.80    0.40
  -1 -14   1    0.70    0.90
  -1 -14   1    0.80    0.80
   1 -14  -1   -0.40    0.70
   1 -14  -1    1.20    0.50
  -1 -14   1    0.40    0.60
  -1 -14   1    1.70    0.80
  -1 -14   1    0.30    0.60
   1 -14  -1   -0.60    0.70
   1  14  -1    0.50    0.60
   1  14  -1    1.20    1.10
   1  14  -1    0.20    0.60
   1  14  -1    0.80    0.70
  -1  14   1    1.50    0.80
  -1  14   1    0.90    0.90
  -1  14   1    1.30    0.60
   1  14  -1    1.30    0.80
  -1  14   1    1.00    1.20
  -1  14   1    0.90    0.40
   1  14  -1    1.40    1.00
  -1  14   1    0.80    0.70
   0 -14  -1    1.30    0.90
   0 -14   1    0.70    0.70
   0 -14  -1    0.50    0.50
   0 -14   1    0.00    0.70
   0 -14   1    0.00    0.70
   0 -14   1    0.30    0.60
   0 -14  -1   -0.40    0.70
   0 -14  -1    0.30    0.50
   0  14   1   -1.20    0.70
   0  14  -1    0.30    0.50
   0  14   1   -0.10    0.60
   0  14  -1   -0.40    0.60
   0  14   1   -0.10    0.60
   0  14  -1   -0.30    0.60
   0  14   1   -0.30    0.60
   0  14  -1   -2.00    0.70
   0  14  -1    1.80    0.90
   0  14   1   -0.10    0.50
  -1 -14  -1    5.70    0.90
  -1 -14  -1    6.00    1.20
   1 -14   1    5.40    0.80
   1 -14   1    4.50    1.10
   1 -14   1    5.30    1.20
  -1 -14  -1    5.40    1.00
   1 -14   1    5.40    1.10
  -1 -14  -1    3.50    1.00
   1 -14   1    5.10    0.70
   1  14   1    4.50    1.40
   1  14   1    4.40    0.90
  -1  14  -1    4.70    1.10
   1  14   1    5.10    1.10
  -1  14  -1    4.90    0.80
   1  14   1    6.50    1.20
   1  14   1    3.50    0.90
  -1  14  -1    3.70    1.40
  -1  14  -1    6.30    1.00
  -1  14  -1    5.10    1.20
  -2 -14  -1    1.70    0.80
  -2 -14  -1    1.30    0.90
   2 -14   1    0.40    0.80
  -2 -14  -1    0.80    0.60
   2 -14   1    0.60    0.80
  -2 -14  -1    1.40    0.90
   2 -14   1    1.70    0.90
  -2  14  -1    0.60    0.50
   2  14   1    1.30    0.80
  -2  14  -1    0.40    1.00
  -2  14  -1    1.50    0.80
   2  14   1    2.00    1.40
   2  14   1    1.20    0.70
  -2  14  -1    0.40    1.10
   2  14   1    1.40    0.90
  -2  14  -1    0.70    0.40
  -3 -14  -1    0.80    0.70
  -3 -14  -1    1.10    0.90
  -3 -14  -1    0.90    0.90
  -3 -14  -1    0.10    0.60
   3 -14   1    0.30    0.70
   3 -14   1    0.70    0.80
   3  14   1   -0.60    1.00
  -3  14  -1    0.80    1.10
  -3  14  -1    1.40    0.50
  -3  14  -1    0.60    0.70
  -3  14  -1    1.00    0.50
   3  14   1    0.80    0.70
  -3  14  -1    0.70    0.70
   3  14   1    3.80    1.00
   3  14   1    0.20    0.80
   4 -14   1   13.60    1.70
  -4 -14  -1   12.90    1.60
  -4 -14  -1   14.30    1.70
   4 -14   1   14.50    1.70
  -4 -14  -1   16.30    1.80
  -4 -14  -1   18.80    2.00
   4  14   1   14.90    1.80
  -4  14  -1   13.80    1.20
   4  14   1   17.20    1.90
  -4  14  -1   13.20    1.50
  -4  14  -1   11.60    1.70
   4  14   1   13.80    1.90
   4  14   1   13.70    2.20
  -4  14  -1   15.60    2.30
  -5 -14  -1   10.30    1.40
  -5 -14  -1    6.10    1.20
   5 -14   1    9.60    1.70
   5 -14   1    6.00    1.20
  -5  14  -1    7.80    1.30
  -5  14  -1    9.90    1.20
  -5  14  -1    6.20    1.20
   5  14   1    8.40    1.70
   5  14   1    7.90    1.90
  -5  14  -1    7.20    1.50
   5  14   1    7.70    1.70
   5  14   1    8.40    1.40
   5  14   1    7.60    1.90
  -5  14  -1   10.70    1.70
  -5  14  -1   11.60    2.10
  -6 -14  -1   32.90    2.50
  -6 -14  -1   34.90    2.30
  -6 -14  -1   33.80    1.40
   6 -14   1   35.30    2.60
  -6  14  -1   31.00    1.90
   6  14   1   31.30    2.20
  -6  14  -1   33.80    2.60
  -6  14  -1   31.60    2.80
   6  14   1   29.30    3.00
  -6  14  -1   33.70    2.30
  -6  14  -1   36.40    2.50
   6  14   1   37.70    3.50
   6  14   1   35.60    2.60
   6  14   1   37.60    3.00
  -6  14  -1   30.90    2.20
  -7 -14  -1   -0.30    0.80
  -7 -14  -1    2.10    0.80
  -7 -14  -1    0.70    0.50
   7 -14   1   -0.90    1.10
  -7  14  -1    0.30    0.90
   7  14   1    1.30    1.10
  -7  14  -1    0.10    0.70
   7  14   1   -0.20    0.80
  -7  14  -1   -0.50    0.60
  -7  14  -1    0.90    1.00
  -8 -14  -1   31.10    1.70
  -8 -14  -1   35.20    2.20
   8 -14   1   33.20    2.60
  -8 -14  -1   28.30    2.60
   8  14   1   36.00    3.50
  -8  14  -1   34.30    2.20
   8  14   1   33.60    2.80
  -8  14  -1   32.30    2.60
  -8  14  -1   35.70    2.60
   8  14   1   34.90    3.20
  -9 -14  -1   19.20    1.50
  -9 -14  -1   18.10    1.70
   9 -14   1   24.70    2.70
  -9 -14  -1   19.00    2.30
   9  14   1   18.60    2.40
  -9  14  -1   18.50    2.10
  -9  14  -1   20.30    2.10
  -9  14  -1   20.10    2.00
   9  14   1   20.00    3.10
   9  14   1   22.50    2.90
 -10 -14  -1    1.50    1.20
 -10 -14  -1    2.50    0.90
 -10 -14  -1    2.40    0.90
  10 -14   1    2.20    1.20
  10  14   1    3.20    1.70
 -10  14  -1    3.50    1.10
  10  14   1    2.40    1.10
 -10  14  -1    1.30    0.90
  10  14   1    2.20    1.50
 -10  14  -1    1.70    1.00
 -11 -14  -1    6.50    1.20
 -11 -14  -1    3.70    1.40
  11 -14   1    7.60    1.60
 -11 -14  -1    5.10    1.10
 -11  14  -1    4.90    1.30
 -11  14  -1    6.30    1.50
  11  14   1    5.20    1.80
 -11  14  -1    7.50    1.40
  11  14   1    5.60    1.80
 -11 -15   1   -1.50    1.50
 -11 -15   1   -0.90    0.50
 -11 -15   1   -0.90    0.60
  11  15  -1    0.10    1.20
 -11  15   1   -0.80    0.70
 -11  15   1    0.60    0.90
  11  15  -1    1.70    1.50
 -10 -15   1    0.10    0.60
 -10 -15   1    0.70    0.50
 -10 -15   1    0.60    0.50
 -10 -15   1   -1.20    0.80
  10  15  -1   -0.30    1.10
 -10  15   1    0.00    0.80
 -10  15   1   -0.20    0.70
  10  15  -1   -0.10    1.00
 -10  15   1   -0.20    0.80
  10  15  -1    1.20    1.30
  -9 -15   1    6.20    1.10
  -9 -15   1    7.70    1.70
  -9  15   1    5.80    1.30
   9  15  -1    3.30    1.60
  -9  15   1    5.90    1.50
   9  15  -1    4.30    1.30
   9  15  -1    9.00    2.10
  -9  15   1    4.40    1.20
  -8 -15   1    0.80    0.70
  -8 -15   1   -0.60    0.80
   8  15  -1   -0.60    1.00
  -8  15   1    0.30    0.70
   8  15  -1    0.00    1.20
  -8  15   1    2.00    1.00
  -8  15   1    0.50    1.00
   8  15  -1   -0.30    0.80
  -7 -15   1   39.20    2.90
  -7 -15   1   39.60    2.40
   7  15  -1   40.60    3.80
  -7  15   1   43.30    3.20
  -7  15   1   43.90    2.40
  -7  15   1   47.60    2.90
   7  15  -1   42.20    3.00
   7  15  -1   42.20    3.40
  -6 -15   1    0.30    0.70
  -6 -15   1    0.60    0.90
   6 -15  -1    1.00    0.90
  -6  15   1    0.60    1.00
  -6  15   1    1.40    0.70
   6  15  -1    0.80    0.90
  -6  15   1    0.60    0.90
   6  15  -1    0.60    1.20
   6  15  -1    2.50    1.40
  -5 -15   1   26.10    2.00
  -5 -15   1   27.50    2.20
  -5 -15   1   28.40    2.80
   5  15  -1   25.10    3.00
  -5  15   1   25.10    2.30
  -5  15   1   25.70    2.10
  -5  15   1   26.00    1.70
  -5  15   1   25.60    2.80
   5  15  -1   31.70    3.40
  -5  15   1   23.90    2.10
   4 -15  -1    0.80    0.90
  -4 -15   1    2.40    0.90
  -4 -15   1    1.00    0.80
  -4  15   1    1.90    1.30
  -4  15   1    1.00    0.90
   4  15  -1    1.10    0.90
  -4  15   1    3.80    1.20
  -4  15   1    2.70    0.70
  -4  15   1    2.10    1.00
   4  15  -1    2.10    1.60
   4  15  -1    2.70    1.20
  -3 -15   1   50.59    2.90
  -3 -15   1   48.10    2.70
  -3 -15   1   44.60    2.10
  -3 -15   1   49.10    3.10
   3 -15  -1   48.30    2.70
   3 -15  -1   49.60    2.90
  -3 -15   1   47.60    2.50
  -3  15   1   47.20    3.60
  -3  15   1   48.60    1.90
   3  15  -1   49.20    2.60
   3  15  -1   48.70    2.90
  -3  15   1   53.29    2.80
   3  15  -1   45.70    3.80
  -3  15   1   51.29    2.70
   3  15  -1   44.30    2.60
   2 -15  -1   36.40    2.60
  -2 -15   1   30.00    2.30
  -2 -15   1   37.70    2.00
  -2 -15   1   35.10    2.40
  -2 -15   1   33.10    2.00
  -2 -15   1   32.70    2.00
   2 -15  -1   35.90    2.40
  -2  15   1   33.00    2.20
  -2  15   1   32.90    1.50
   2  15  -1   35.60    2.20
  -2  15   1   32.90    1.40
   2  15  -1   31.60    2.10
  -2  15   1   36.80    3.30
  -2  15   1   33.60    1.70
   2  15  -1   35.90    2.40
  -2  15   1   30.70    2.20
   2  15  -1   31.60    3.30
  -1 -15   1   21.50    2.00
  -1 -15   1   26.30    2.10
   1 -15  -1   22.60    1.20
  -1 -15   1   23.20    1.80
   1 -15  -1   21.40    2.00
   1 -15  -1   24.60    1.20
  -1 -15   1   23.50    1.60
   1 -15  -1   27.30    2.30
  -1 -15   1   23.10    1.60
   1  15  -1   24.20    3.10
   1  15  -1   21.00    1.80
  -1  15   1   21.00    1.90
  -1  15   1   26.20    1.70
   1  15  -1   22.00    1.70
  -1  15   1   26.80    3.00
   1  15  -1   27.00    2.00
   0 -15   1   16.40    1.90
   0 -15   1   15.10    1.30
   0 -15  -1   16.00    1.30
   0 -15   1   13.80    1.70
   0 -15  -1   16.40    1.90
   0 -15  -1   15.30    1.80
   0 -15   1   16.30    1.70
   0  15   1   14.70    1.30
   0  15  -1   14.40    1.50
   0  15  -1   19.00    2.80
   0  15   1   15.30    1.50
   0  15  -1   15.60    1.60
   0  15   1   18.90    2.90
   0  15  -1   15.20    1.30
   0  15  -1   15.00    1.80
  -1 -15  -1    5.30    1.00
   1 -15   1    6.20    1.20
   1 -15   1    5.30    0.70
   1 -15   1    4.80    0.70
   1 -15   1    3.70    1.10
  -1 -15  -1    5.00    1.20
   1 -15   1    5.90    1.20
  -1 -15  -1    5.20    0.90
  -1 -15  -1    5.20    1.30
   1  15   1    3.60    0.90
  -1  15  -1    4.50    0.90
   1  15   1    4.70    1.80
   1  15   1    5.70    1.20
  -1  15  -1    5.50    1.20
  -1  15  -1    6.70    1.90
  -1  15  -1    4.40    0.80
  -2 -15  -1    3.00    1.10
  -2 -15  -1    2.50    1.10
  -2 -15  -1    3.40    0.90
   2 -15   1    3.90    1.10
   2 -15   1    4.50    1.20
  -2 -15  -1    6.20    1.10
   2 -15   1    3.20    1.10
  -2  15  -1    3.50    0.70
  -2  15  -1    1.60    1.20
   2  15   1    3.20    1.60
   2  15   1    3.20    1.10
   2  15   1    4.90    1.70
  -2  15  -1    4.90    0.80
   2  15   1    4.00    1.00
  -2  15  -1    3.80    1.10
  -3 -15  -1   65.39    3.20
  -3 -15  -1   66.99    3.20
  -3 -15  -1   61.79    2.80
   3 -15   1   65.99    3.20
   3 -15   1   66.89    3.40
   3  15   1   65.49    3.40
   3  15   1   65.39    3.00
  -3  15  -1   65.39    3.00
  -3  15  -1   62.69    1.90
   3  15   1   67.59    5.00
  -3  15  -1   69.79    4.20
   4 -15   1   -0.30    0.80
  -4 -15  -1    1.00    0.90
  -4 -15  -1    1.00    0.80
  -4 -15  -1   -0.40    0.70
  -4  15  -1    0.60    0.50
   4  15   1    0.70    0.70
  -4  15  -1    0.00    0.90
  -4  15  -1   -0.20    1.00
   4  15   1   -0.70    0.70
  -4  15  -1    0.20    0.70
  -5 -15  -1   19.40    2.00
   5 -15   1   26.30    2.10
   5 -15   1   25.20    2.30
  -5 -15  -1   24.60    2.50
  -5 -15  -1   29.10    2.20
  -5  15  -1   26.00    1.60
   5  15   1   28.20    3.20
  -5  15  -1   25.70    2.40
  -5  15  -1   25.50    2.70
   5  15   1   27.30    2.30
  -5  15  -1   26.40    2.10
   6 -15   1    1.00    1.00
  -6 -15  -1    0.50    0.80
   6 -15   1    0.80    0.90
  -6 -15  -1   -0.90    0.70
   6  15   1    0.70    1.30
  -6  15  -1   -0.20    0.90
   6  15   1    1.20    1.10
   6  15   1   -0.70    0.70
  -6  15  -1   -0.90    0.80
  -6  15  -1   -0.30    0.50
   7 -15   1   11.80    1.90
  -7 -15  -1   11.70    1.60
  -7 -15  -1   10.20    0.90
  -7 -15  -1   11.90    1.90
   7  15   1   11.30    2.20
  -7  15  -1   11.10    1.80
   7  15   1    8.90    2.00
   7  15   1    8.30    1.50
  -7  15  -1   12.70    2.10
  -7  15  -1   11.70    1.50
  -8 -15  -1    1.70    0.90
  -8 -15  -1    1.20    0.50
  -8 -15  -1   -0.60    0.80
   8 -15   1    0.40    1.00
   8  15   1    1.80    1.40
  -8  15  -1    1.80    0.90
  -8  15  -1    0.60    0.90
   8  15   1    1.20    1.30
   8  15   1    0.80    0.90
  -8  15  -1    1.10    0.90
  -9 -15  -1    9.30    1.80
  -9 -15  -1   10.10    1.50
  -9 -15  -1   11.00    1.20
   9  15   1   10.00    2.20
   9  15   1   13.60    2.40
  -9  15  -1   10.20    1.80
  -9  15  -1   12.10    1.70
   9  15   1   14.00    3.20
  -9  15  -1   11.70    1.80
 -10 -15  -1   -0.30    0.50
 -10 -15  -1   -0.20    0.70
 -10 -15  -1    2.40    1.30
  10  15   1   -0.20    0.90
  10  15   1    0.10    1.30
 -10  15  -1   -0.40    0.70
 -10  15  -1   -0.40    0.80
  10  15   1    0.70    1.20
 -10  15  -1    0.00    0.80
  -9 -16   1    1.40    1.10
  -9 -16   1    0.90    0.80
  -9  16   1    1.90    1.00
  -9  16   1    2.30    1.20
   9  16  -1    2.50    1.50
   9  16  -1    0.90    1.20
   9  16  -1    2.80    1.50
  -9  16   1    2.00    1.00
  -8 -16   1    2.60    0.90
  -8 -16   1    1.00    1.10
  -8  16   1    2.30    1.20
  -8  16   1    2.20    0.90
  -8  16   1    0.90    0.90
   8  16  -1    1.10    1.10
   8  16  -1    0.20    1.40
   8  16  -1    1.40    1.30
  -7 -16   1    0.90    0.80
  -7 -16   1    1.10    1.00
  -7  16   1    0.80    0.70
   7  16  -1    0.50    0.90
   7  16  -1    0.60    1.40
  -7  16   1   -0.70    0.80
  -7  16   1    2.20    1.30
   7  16  -1   -1.30    0.90
   6 -16  -1    0.80    1.00
  -6 -16   1    0.00    0.80
  -6 -16   1   -0.10    0.80
  -6 -16   1    1.60    1.10
   6  16  -1    0.20    1.00
  -6  16   1    1.20    0.70
  -6  16   1    0.80    0.90
  -6  16   1    0.20    1.10
   6  16  -1    0.10    0.80
   6  16  -1    0.90    1.20
  -5 -16   1   -0.50    0.90
   5 -16  -1    0.70    0.80
  -5 -16   1    0.10    0.80
  -5 -16   1    1.50    0.90
  -5  16   1    1.30    1.10
  -5  16   1    1.00    1.00
   5  16  -1    1.70    0.90
  -5  16   1    0.10    0.50
   5  16  -1   -0.50    1.20
   5  16  -1    1.60    1.10
   4 -16  -1   -0.50    0.80
   4 -16  -1    0.30    0.80
  -4 -16   1    0.10    0.70
  -4 -16   1    0.40    0.80
  -4 -16   1    0.40    0.60
  -4 -16   1    0.90    0.90
   4  16  -1    2.10    1.00
  -4  16   1    1.30    1.30
  -4  16   1   -1.20    0.40
  -4  16   1    1.40    1.00
   4  16  -1   -1.00    1.00
  -4  16   1    0.50    0.90
   3 -16  -1   12.00    1.70
   3 -16  -1   14.30    2.00
  -3 -16   1   13.90    1.70
  -3 -16   1   16.00    2.00
  -3 -16   1   16.10    1.60
   3  16  -1   16.00    2.80
  -3  16   1   13.60    2.50
  -3  16   1   10.80    1.80
  -3  16   1   15.10    1.10
  -3  16   1   15.80    1.80
   3  16  -1   14.10    1.70
   3  16  -1   12.70    1.60
   3  16  -1   13.30    1.90
  -2 -16   1    0.50    0.80
   2 -16  -1    0.20    0.90
   2 -16  -1    0.20    0.80
  -2 -16   1   -0.90    0.60
  -2 -16   1    0.80    0.70
  -2 -16   1    1.10    0.70
   2  16  -1    0.70    0.60
   2  16  -1   -0.20    0.70
  -2  16   1   -0.30    0.40
  -2  16   1    1.10    1.40
  -2  16   1   -0.30    0.70
  -2  16   1    0.60    0.50
   2  16  -1    0.80    0.90
   2  16  -1    0.60    1.20
  -1 -16   1   27.10    2.20
   1 -16  -1   28.00    1.20
  -1 -16   1   25.60    1.90
  -1 -16   1   31.50    2.40
   1 -16  -1   28.80    1.30
  -1 -16   1   32.60    1.90
   1 -16  -1   27.90    3.40
  -1 -16   1   25.00    1.60
   1  16  -1   26.50    1.80
  -1  16   1   27.90    1.80
   1  16  -1   30.40    2.20
   1  16  -1   29.50    3.30
  -1  16   1   28.50    2.20
  -1  16   1   25.90    1.50
   1  16  -1   31.90    2.20
   0 -16   1   -0.30    0.40
   0 -16   1    1.70    1.00
   0 -16   1    0.90    0.90
   0 -16   1    0.80    0.50
   0 -16  -1    0.40    0.50
   0 -16   1   -0.60    0.60
   0 -16  -1    0.00    0.30
   0 -16  -1   -0.30    0.90
   0  16  -1    0.30    0.70
   0  16   1    0.00    0.60
   0  16  -1   -0.10    0.60
   0  16   1    1.40    0.80
   0  16  -1    0.30    0.50
   1 -16   1   16.30    1.90
   1 -16   1   16.80    1.00
  -1 -16  -1   16.70    1.40
  -1 -16  -1   18.90    2.20
  -1 -16  -1   18.00    1.50
  -1 -16  -1   17.40    2.70
   1 -16   1   17.00    1.10
   1 -16   1   19.40    1.90
  -1  16  -1   14.60    1.90
   1  16   1   16.30    1.50
  -1  16  -1   16.30    1.70
  -1  16  -1   17.90    1.30
   1  16   1   17.40    1.80
  -1  16  -1   16.80    1.50
   1  16   1   19.90    3.00
   1  16   1   18.50    1.90
  -1  16  -1   17.60    3.90
  -2 -16  -1    1.00    1.00
  -2 -16  -1    0.60    0.70
   2 -16   1    0.10    0.80
   2 -16   1   -0.30    0.80
  -2 -16  -1    0.50    0.80
  -2  16  -1   -0.60    0.60
   2  16   1   -0.20    0.80
  -2  16  -1    0.10    1.20
  -2  16  -1    0.30    0.50
   2  16   1   -1.30    1.00
   2  16   1    1.00    1.00
   2  16   1    0.40    0.70
   2  16   1    0.20    1.30
  -3 -16  -1   10.40    1.40
   3 -16   1    9.10    1.50
  -3 -16  -1   12.90    1.80
  -3 -16  -1   12.00    1.70
   3 -16   1   11.90    1.70
   3  16   1   11.00    1.60
   3  16   1   12.00    2.40
  -3  16  -1   13.70    2.20
  -3  16  -1   11.90    1.60
  -3  16  -1   11.00    2.30
   3  16   1   12.00    1.90
   3  16   1   10.90    2.30
   4 -16   1    4.50    1.20
  -4 -16  -1    4.20    1.20
  -4 -16  -1    3.90    1.10
  -4 -16  -1    4.30    1.10
  -4 -16  -1    5.80    1.40
   4  16   1    4.70    1.30
  -4  16  -1    4.70    1.70
  -4  16  -1    5.20    1.50
  -4  16  -1    5.20    1.50
  -4  16  -1    5.50    0.80
   4  16   1    2.10    1.40
   4  16   1    6.20    1.90
   5 -16   1    7.30    1.50
  -5 -16  -1    7.90    1.40
  -5 -16  -1   10.10    1.70
  -5 -16  -1    8.10    2.60
   5 -16   1    7.50    1.50
  -5  16  -1    8.00    1.00
  -5  16  -1    8.80    1.70
  -5  16  -1    7.60    1.90
   5  16   1    7.60    1.80
   5  16   1   11.20    1.70
   5  16   1    8.40    2.30
  -6 -16  -1    0.50    0.90
  -6 -16  -1   -0.20    0.80
   6 -16   1    0.90    1.00
   6 -16   1    0.90    1.00
  -6 -16  -1    0.50    1.00
   6  16   1    2.40    1.60
   6  16   1    0.30    0.90
   6  16   1   -0.10    1.00
  -6  16  -1   -0.90    0.90
  -6  16  -1    0.20    1.00
  -6  16  -1    0.00    0.60
   7 -16   1    0.20    1.00
  -7 -16  -1    1.30    0.90
  -7 -16  -1    0.40    0.90
   7  16   1    0.10    0.90
  -7  16  -1    0.60    0.70
   7  16   1    0.50    1.30
   7  16   1    1.60    1.30
  -7  16  -1    0.40    1.00
  -7  16  -1    1.40    1.00
  -8 -16  -1   -0.20    0.80
  -8 -16  -1   -0.30    0.90
   8  16   1   -0.30    0.70
   8  16   1   -1.20    1.10
   8  16   1   -0.70    1.00
  -8  16  -1   -0.30    0.80
  -8  16  -1    0.10    0.70
  -8  16  -1   -0.40    0.80
  -9 -16  -1   10.30    1.90
  -9 -16  -1   12.10    1.60
  -9 -16  -1   10.30    1.00
   9  16   1    9.60    2.10
   9  16   1   13.00    2.20
  -9  16  -1   13.20    1.70
  -9  16  -1   12.30    2.00
   9  16   1    9.20    2.10
  -8 -17   1    3.10    1.10
  -8 -17   1    4.40    1.40
   8  17  -1    2.90    1.70
  -8  17   1    1.70    0.90
   8  17  -1    1.90    1.30
  -8  17   1    1.80    2.40
  -8  17   1    1.90    1.10
   8  17  -1    1.90    1.40
  -7 -17   1    8.10    1.40
  -7 -17   1    9.90    1.70
  -7 -17   1   11.00    2.00
  -7  17   1    8.60    1.70
  -7  17   1   10.50    1.40
   7  17  -1   10.70    2.10
   7  17  -1    7.70    1.60
   7  17  -1    6.80    2.00
  -6 -17   1    0.40    0.80
   6 -17  -1    0.10    0.90
  -6 -17   1    1.10    1.10
  -6 -17   1    0.90    1.00
   6  17  -1   -0.10    1.00
  -6  17   1    1.20    0.70
   6  17  -1    0.20    1.30
  -6  17   1   -0.10    0.90
   6  17  -1    0.40    1.00
  -6  17   1    0.60    1.80
   5 -17  -1   10.90    1.70
  -5 -17   1   13.80    2.00
  -5 -17   1   12.60    2.00
  -5 -17   1   13.70    1.80
  -5  17   1   15.60    2.70
   5  17  -1   13.90    2.20
   5  17  -1   13.40    2.70
  -5  17   1   12.30    1.70
   5  17  -1   10.70    1.70
  -5  17   1   13.00    2.10
  -4 -17   1    8.30    1.90
  -4 -17   1    8.70    1.60
  -4 -17   1    9.70    1.50
   4 -17  -1   10.30    1.50
  -4  17   1    8.20    1.70
  -4  17   1    8.00    1.00
   4  17  -1    7.30    2.20
   4  17  -1    8.70    1.70
  -4  17   1    7.10    1.90
   4  17  -1   10.40    1.70
   4  17  -1    8.90    1.50
  -3 -17   1   11.90    1.50
   3 -17  -1   14.70    2.00
  -3 -17   1   13.90    1.70
  -3 -17   1   13.70    1.90
   3 -17  -1   13.40    1.80
  -3  17   1   12.00    2.20
   3  17  -1   12.90    1.60
   3  17  -1   16.00    1.90
   3  17  -1   12.90    1.90
   3  17  -1   13.00    2.60
  -2 -17   1    0.90    1.10
   2 -17  -1    4.30    1.30
   2 -17  -1    3.40    1.20
  -2 -17   1    2.40    1.80
  -2 -17   1    3.10    0.90
   2  17  -1    2.00    1.40
   2  17  -1    1.30    1.10
  -2  17   1    1.30    1.40
   2  17  -1    2.30    0.90
   2  17  -1    2.20    0.80
  -2  17   1    2.30    0.70
  -2  17   1    2.30    0.60
  -1 -17   1    0.50    0.60
  -1 -17   1    0.00    0.50
  -1 -17   1    0.10    0.90
   1 -17  -1   -0.10    0.90
   1 -17  -1    0.60    1.00
  -1 -17   1    1.30    1.10
   1  17  -1    0.40    0.80
  -1  17   1    0.40    0.50
   1  17  -1    0.80    0.60
   1  17  -1    1.60    0.90
  -1  17   1    0.20    0.60
   1  17  -1   -0.10    1.20
  -1  17   1   -0.50    1.20
   0 -17   1    2.50    0.70
   0 -17   1    2.70    0.60
   0 -17  -1    2.90    0.70
   0 -17  -1    2.00    1.10
   0 -17   1    1.70    0.90
   0 -17  -1    1.90    0.60
   0 -17  -1    2.20    1.10
   0 -17   1    1.70    1.10
   0 -17   1    2.60    1.20
   0  17  -1    3.40    1.50
   0  17   1    4.20    1.10
   0  17  -1    1.90    0.70
   0  17  -1    3.00    1.00
   0  17  -1    2.70    1.00
   0  17   1    2.30    1.50
  -1 -17  -1   -0.80    0.80
   1 -17   1   -1.00    0.60
  -1 -17  -1   -0.50    0.80
   1 -17   1    1.10    0.90
  -1 -17  -1    0.40    0.70
  -1 -17  -1    0.60    0.60
   1  17   1    0.80    1.20
  -1  17  -1    0.90    1.40
   1  17   1    0.30    0.80
  -1  17  -1   -0.40    0.50
  -1  17  -1   -0.40    0.80
  -1  17  -1   -0.50    0.40
  -2 -17  -1   14.30    2.00
   2 -17   1   13.90    2.00
  -2 -17  -1   13.30    1.50
  -2 -17  -1   13.50    1.90
   2 -17   1   15.20    1.90
   2  17   1   15.30    3.00
   2  17   1   15.60    1.70
  -2  17  -1   12.10    2.40
   2  17   1   16.50    3.60
  -2  17  -1   15.60    1.30
  -3 -17  -1    8.00    1.60
  -3 -17  -1    8.00    1.40
  -3 -17  -1    8.00    1.60
   3 -17   1    5.60    1.30
  -3 -17  -1    8.30    1.40
   3  17   1   10.00    1.80
   3  17   1    9.00    1.50
   3  17   1    7.20    1.90
  -3  17  -1    9.40    2.10
  -3  17  -1    9.70    2.10
  -4 -17  -1    5.20    1.30
  -4 -17  -1    7.10    1.50
   4 -17   1    6.80    1.50
  -4 -17  -1    5.40    2.20
   4 -17   1    5.20    1.30
   4  17   1    6.30    1.60
   4  17   1    3.90    1.20
  -4  17  -1    6.30    1.80
   4  17   1    6.60    2.00
  -4  17  -1    3.70    1.50
  -5 -17  -1   22.70    2.50
   5 -17   1   23.30    2.40
   5 -17   1   24.20    2.20
   5  17   1   30.90    4.00
   5  17   1   20.60    2.40
  -5  17  -1   24.80    1.50
  -5  17  -1   24.70    2.90
   5  17   1   23.60    2.60
  -5  17  -1   30.10    3.40
   6 -17   1    0.00    0.90
  -6 -17  -1    1.50    1.10
  -6 -17  -1    0.40    1.00
  -6  17  -1   -0.40    0.50
   6  17   1    0.30    1.30
  -6  17  -1    1.20    1.20
   6  17   1    0.00    1.10
   6  17   1    0.00    0.90
  -7 -17  -1   22.80    2.50
  -7 -17  -1   23.00    2.50
   7  17   1   23.90    3.50
   7  17   1   20.90    2.50
  -7  17  -1   20.60    2.40
  -7  17  -1   24.00    1.80
   7  17   1   24.30    3.10
  -5 -18   1    8.80    1.60
  -5 -18   1    5.20    1.50
  -5 -18   1    6.40    1.40
   5 -18  -1    5.40    1.50
  -5  18   1    6.00    1.00
  -5  18   1    7.50    1.70
   5  18  -1    3.60    1.50
   5  18  -1    4.30    1.80
   5  18  -1    7.10    1.50
  -5  18   1    1.70    1.50
   4 -18  -1    7.50    1.50
  -4 -18   1    7.50    1.40
  -4 -18   1    8.10    1.60
  -4 -18   1    6.40    1.40
   4  18  -1    5.00    1.50
  -4  18   1    7.30    2.10
   4  18  -1    5.50    2.00
  -4  18   1    6.00    1.50
  -4  18   1    7.10    0.90
   4  18  -1    6.40    1.40
  -3 -18   1    4.10    1.30
   3 -18  -1    5.50    1.40
  -3 -18   1    4.70    1.10
  -3 -18   1    3.50    1.30
   3 -18  -1    6.00    1.40
   3  18  -1    3.40    1.90
  -3  18   1    5.90    2.10
   3  18  -1    4.50    1.30
   3  18  -1    4.30    1.10
  -2 -18   1    2.60    0.80
  -2 -18   1    2.40    1.20
   2 -18  -1    2.60    1.10
   2 -18  -1    1.90    1.20
  -2 -18   1    3.60    0.90
  -2 -18   1    1.30    1.10
  -2  18   1    2.90    0.60
  -2  18   1    4.00    0.80
   2  18  -1    3.00    1.00
   2  18  -1    3.80    1.80
   2  18  -1    3.60    1.30
  -2  18   1    3.20    1.60
   1 -18  -1    8.10    1.70
   1 -18  -1    8.20    1.60
  -1 -18   1    7.00    1.60
  -1 -18   1    7.80    1.60
   1  18  -1    8.30    1.30
  -1  18   1    6.40    1.10
   1  18  -1    7.40    2.20
  -1  18   1    7.20    1.00
  -1  18   1    8.50    2.00
   0 -18  -1    0.40    0.50
   0 -18  -1    0.10    0.50
   0 -18   1    0.50    0.50
   0 -18   1    0.30    0.40
   0 -18  -1    1.60    1.10
   0 -18  -1   -0.30    0.90
   0 -18   1    0.50    1.00
   0  18  -1   -1.20    1.00
   0  18   1    0.20    0.70
   0  18   1   -0.30    1.20
   0  18   1   -0.90    0.50
   0  18  -1   -0.80    0.70
   0  18  -1    0.00    0.70
  -1 -18  -1   29.40    2.50
  -1 -18  -1   30.20    2.60
   1 -18   1   26.80    2.40
  -1  18  -1   27.10    1.80
  -1  18  -1   29.00    3.80
   1  18   1   32.10    3.70
  -2 -18  -1    1.70    0.90
  -2 -18  -1    2.00    0.80
  -2 -18  -1    2.60    1.20
   2 -18   1    1.80    1.10
  -2 -18  -1    2.20    1.20
   2  18   1    2.50    1.10
   2  18   1    2.00    1.50
  -2  18  -1    1.20    0.50
  -2  18  -1   -0.70    1.20
  -2  18  -1    2.30    0.70
  -3 -18  -1    8.40    1.40
   3 -18   1    7.30    1.50
  -3 -18  -1    6.40    1.50
  -3 -18  -1    7.20    1.60
   3  18   1   12.90    1.80
  -3  18  -1    9.60    2.00
   3  18   1    7.10    2.10
  -3  18  -1   13.50    2.70
   3  18   1    9.40    1.80
  -4 -18  -1    8.90    1.50
   4 -18   1   12.40    1.80
  -4 -18  -1    9.10    1.70
  -4 -18  -1   10.70    1.80
  -4  18  -1    9.50    2.20
   4  18   1   11.80    1.70
  -4  18  -1    9.10    1.90
   4  18   1   12.10    2.10
   4  18   1   13.60    2.70
   5 -18   1   -0.20    0.80
  -5 -18  -1    0.20    1.00
  -5 -18  -1   -0.30    0.90
   5  18   1    1.60    1.60
  -5  18  -1    0.00    0.50
  -5  18  -1   -0.50    0.90
  -5  18  -1    1.50    1.30
   5  18   1   -0.20    1.00
   5  18   1   -1.10    0.80
  -1 -19   1   -0.30    0.50
  -1 -19   1   -0.10    0.90
   1 -19  -1    0.00    1.00
   1 -19  -1    0.30    1.00
  -1  19   1    0.10    0.50
  -1  19   1    0.60    1.50
   1  19  -1    1.20    0.90
  -1  19   1    1.20    0.70
   1  19  -1    1.10    1.40
   1  19  -1   -0.10    0.60
   0 -19   1   23.50    1.30
   0 -19  -1   24.70    1.30
   0 -19   1   24.80    2.50
   0 -19  -1   27.60    2.60
   0 -19  -1   23.20    1.30
   0 -19   1   26.20    1.30
   0 -19  -1   25.70    2.60
   0  19  -1   28.50    3.80
   0  19   1   24.10    3.40
   0  19   1   24.00    1.80
   0  19   1   24.80    3.20
  -1 -19  -1    0.80    0.70
  -1 -19  -1   -0.90    0.90
  -1 -19  -1   -1.00    0.90
  -1 -19  -1    3.20    1.10
   1 -19   1   -1.00    0.80
  -1  19  -1    1.00    0.60
  -1  19  -1    1.90    1.60
  -1  19  -1    0.70    0.70
   1  19   1    1.20    0.70
   1  19   1    0.50    0.90
   1  19   1    0.90    1.40
 -17   0   2   -0.60    0.50
 -17   0   2    0.60    0.70
 -17   0   2    0.70    1.10
  17   0  -2    0.10    0.70
 -17   0   2    0.00    1.00
  17   0  -2   -1.00    0.80
  17   0  -2    0.10    0.90
  17   0  -2   -0.50    0.60
  16   0  -2    1.20    0.70
 -16   0   2    0.30    0.50
  16   0  -2    1.30    1.00
 -16   0   2    0.70    1.00
  16   0  -2   -0.40    0.50
  16   0  -2   -0.40    1.00
 -16   0   2    0.40    1.00
 -16   0   2   -1.10    0.50
 -15   0   2   -0.30    0.80
  15   0  -2    0.80    0.90
  15   0  -2   -0.80    0.60
  15   0  -2    0.30    0.90
 -15   0   2    0.20    0.60
  15   0  -2    0.40    0.60
 -15   0   2   -0.30    0.80
 -15   0   2    0.40    0.50
 -14   0   2   14.40    2.00
 -14   0   2   19.80    2.10
  14   0  -2   19.80    1.80
  14   0  -2   15.90    1.70
  14   0  -2   16.00    2.30
 -14   0   2   14.00    1.10
 -14   0   2   16.00    2.20
  14   0  -2   17.10    1.50
 -14   0   2   17.80    1.50
 -13   0   2    0.10    0.80
 -13   0   2   -0.60    0.50
  13   0  -2    0.30    0.60
  13   0  -2    0.20    0.60
 -13   0   2    0.20    0.80
  13   0  -2   -1.10    0.60
  13   0  -2    0.40    0.70
 -13   0   2    0.00    0.80
 -13   0   2    0.00    0.40
  12   0  -2    7.30    1.10
 -12   0   2    6.00    1.30
 -12   0   2    6.10    0.70
 -12   0   2    5.20    1.20
 -12   0   2    4.90    0.90
  12   0  -2    3.70    0.90
  12   0  -2    6.70    1.40
 -12   0   2    6.80    1.40
 -11   0   2    0.00    0.70
 -11   0   2    0.90    0.60
  11   0  -2    0.10    0.70
 -11   0   2    1.10    0.80
 -11   0   2    0.20    0.40
  11   0  -2    1.10    0.70
 -11   0   2    1.10    0.80
  11   0  -2    0.00    0.60
 -10   0   2   34.90    1.30
 -10   0   2   39.50    2.30
  10   0  -2   37.40    2.30
 -10   0   2   39.10    2.20
 -10   0   2   38.30    2.20
 -10   0   2   37.40    1.70
  10   0  -2   37.30    1.80
  10   0  -2   35.50    1.20
  10   0  -2   38.20    2.10
   9   0  -2    0.70    0.50
  -9   0   2    0.60    0.30
   9   0  -2    0.10    0.30
  -9   0   2    0.10    0.50
  -9   0   2    0.10    0.40
   9   0  -2   -0.10    0.50
  -9   0   2    0.30    0.60
  -9   0   2    0.10    0.50
   9   0  -2    0.80    0.60
  -8   0   2   70.69    2.60
   8   0  -2   70.09    2.70
   8   0  -2   66.69    2.40
   8   0  -2   68.99    1.80
  -8   0   2   69.39    1.90
  -8   0   2   67.79    2.50
   8   0  -2   69.19    2.30
  -8   0   2   74.29    2.80
  -8   0   2   70.09    2.10
  -8   0   2   70.29    1.80
   7   0  -2   -0.10    0.30
  -7   0   2   -0.40    0.20
  -7   0   2   -0.20    0.40
  -7   0   2    0.20    0.30
  -7   0   2    0.20    0.30
   7   0  -2   -0.50    0.40
   7   0  -2    0.30    0.30
  -7   0   2    0.20    0.50
   7   0  -2   -0.50    0.30
  -7   0   2   -0.20    0.40
  -6   0   2   30.60    1.10
   6   0  -2   30.50    1.40
   6   0  -2   32.50    1.60
   6   0  -2   31.40    1.30
  -6   0   2   32.50    1.20
  -6   0   2   30.10    1.50
   6   0  -2   33.20    1.10
  -6   0   2   32.90    1.60
  -6   0   2   32.40    1.50
  -6   0   2   30.00    0.90
   5   0  -2    0.20    0.30
  -5   0   2    0.00    0.10
  -5   0   2    0.20    0.40
   5   0  -2   -0.20    0.20
  -5   0   2    0.10    0.30
  -5   0   2    0.20    0.30
   5   0  -2   -0.20    0.30
   5   0  -2   -0.20    0.30
  -5   0   2    0.00    0.40
  -4   0   2  343.07    6.20
  -4   0   2  334.67    5.20
   4   0  -2  349.96    5.60
   4   0  -2  341.17    5.70
  -4   0   2  331.47    5.90
   4   0  -2  335.27    5.90
  -4   0   2  332.57    5.80
   4   0  -2  337.37    6.20
  -4   0   2  343.77    5.60
   3   0  -2    0.30    0.10
  -3   0   2    0.00    0.10
   3   0  -2    0.00    0.20
  -3   0   2    0.00    0.20
   3   0  -2   -0.10    0.30
   3   0  -2   -0.10    0.30
   3   0  -2   -0.10    0.30
   3   0  -2   -0.10    0.20
  -3   0   2    0.20    0.30
  -3   0   2   -0.20    0.30
   2   0  -2 2205.08   69.29
  -2   0   2 2120.59   69.39
   1   0  -2    0.10    0.20
   1   0  -2    0.10    0.10
  -1   0   2    0.20    0.20
   1   0  -2    0.00    0.10
  -1   0   2    0.10    0.10
  -1   0   2    0.10    0.20
  -1   0   2    0.00    0.10
  -1   0   2   -0.10    0.10
   1   0  -2    0.10    0.20
   0   0   2  936.11   52.29
   1   0   2   -0.10    0.20
   1   0   2    0.10    0.20
   1   0   2    0.00    0.20
   1   0   2    0.60    0.20
  -1   0  -2   -0.20    0.20
  -1   0  -2    0.20    0.20
  -1   0  -2    0.10    0.20
   1   0   2   -0.10    0.20
  -1   0  -2    0.10    0.20
   2   0   2 1962.50   69.79
  -3   0  -2    0.20    0.30
   3   0   2    0.00    0.20
   3   0   2   -0.10    0.10
  -3   0  -2   -0.10    0.30
   3   0   2    0.10    0.40
   3   0   2    0.00    0.30
   3   0   2   -0.20    0.30
  -3   0  -2    0.50    0.40
  -4   0  -2  136.79    3.10
   4   0   2  133.09    2.30
   4   0   2  126.79    3.00
  -4   0  -2  134.19    3.20
   4   0   2  136.99    3.20
   4   0   2  132.29    3.00
  -4   0  -2  135.59    3.20
   4   0   2  132.29    2.70
  -5   0  -2    0.30    0.30
   5   0   2    0.00    0.40
   5   0   2   -0.10    0.40
   5   0   2    0.70    0.20
  -5   0  -2   -0.10    0.30
  -5   0  -2    0.10    0.40
   5   0   2    0.50    0.40
   5   0   2    0.20    0.30
  -5   0  -2    0.40    0.40
  -6   0  -2    2.50    0.50
  -6   0  -2    3.20    0.70
  -6   0  -2    2.40    0.60
   6   0   2    2.20    0.60
   6   0   2    2.10    0.70
  -6   0  -2    2.70    0.70
   6   0   2    2.10    0.50
   6   0   2    2.20    0.50
   6   0   2    1.80    0.30
   7   0   2    0.30    0.40
   7   0   2   -0.10    0.30
  -7   0  -2    0.10    0.40
  -7   0  -2    0.30    0.40
  -7   0  -2    0.70    0.60
   7   0   2    0.10    0.20
   7   0   2    0.10    0.40
   7   0   2    0.20    0.50
  -7   0  -2    0.60    0.50
   7   0   2    0.10    0.50
   8   0   2   77.49    3.00
   8   0   2   75.99    2.20
   8   0   2   75.29    2.70
  -8   0  -2   76.19    2.90
   8   0   2   76.99    2.70
  -8   0  -2   79.69    2.30
  -8   0  -2   70.79    2.70
   8   0   2   77.39    2.00
   9   0   2    0.40    0.50
   9   0   2   -0.20    0.60
   9   0   2    0.40    0.40
  -9   0  -2   -0.20    0.60
  -9   0  -2   -0.20    0.40
   9   0   2    0.40    0.60
  -9   0  -2    0.40    0.60
   9   0   2    0.10    0.40
  -9   0  -2    0.00    0.50
 -10   0  -2   34.30    1.70
  10   0   2   39.10    2.20
  10   0   2   36.90    1.50
  10   0   2   38.10    2.40
 -10   0  -2   41.40    2.50
  10   0   2   38.70    1.70
 -10   0  -2   39.00    2.30
 -10   0  -2   35.70    2.30
  10   0   2   36.80    2.10
  11   0   2    0.80    0.70
  11   0   2   -0.10    0.60
  11   0   2   -0.10    0.80
  11   0   2    0.50    0.50
 -11   0  -2    0.80    0.80
 -11   0  -2    0.50    0.80
 -11   0  -2    0.40    0.90
  12   0   2   32.10    2.20
  12   0   2   36.70    1.70
 -12   0  -2   34.10    2.50
 -12   0  -2   38.70    2.80
  12   0   2   36.00    2.70
  13   0   2    0.40    0.50
 -13   0  -2   -0.70    0.70
  13   0   2   -0.70    0.80
 -13   0  -2    0.90    1.10
  13   0   2   -0.40    0.60
 -13   0  -2    0.90    0.90
  14   0   2  103.99    3.10
 -14   0  -2  103.69    5.70
  14   0   2  101.39    4.60
 -14   0  -2  100.09    4.70
 -14   0  -2   94.89    4.40
  14   0   2   98.69    4.00
  15   0   2   -0.10    0.90
 -15   0  -2   -0.70    0.90
 -15   0  -2    0.10    0.90
 -15   0  -2   -0.60    0.80
  15   0   2    0.20    0.50
 -16   0  -2    5.80    1.10
  16   0   2    8.70    1.70
  16   0   2    5.30    1.60
 -16   0  -2    9.00    1.90
  16   0   2    6.80    1.10
 -16   0  -2    4.00    1.40
  17   0   2   -1.30    0.80
 -17   0  -2    1.00    1.00
 -17   0  -2   -0.60    0.80
  17   0   2    0.90    1.10
 -17   0  -2   -0.40    1.20
  17   0   2   -0.70    0.50
 -17   0  -2    0.20    0.70
 -17  -1   2   -0.40    0.70
 -17  -1   2   -1.40    0.80
  17  -1  -2   -0.10    0.90
 -17  -1   2   -0.40    1.10
  17  -1  -2    0.60    1.00
 -17  -1   2   -1.00    0.40
  17  -1  -2   -0.10    0.70
  17   1  -2   -0.20    0.80
  17   1  -2   -0.30    1.10
 -17   1   2    1.10    1.60
 -17   1   2    0.20    0.90
 -17   1   2   -0.70    0.90
  17   1  -2    0.30    0.70
 -17   1   2    0.00    0.60
  16  -1  -2    7.00    1.20
  16  -1  -2    5.00    1.30
 -16  -1   2    7.80    1.70
 -16  -1   2    5.00    1.00
  16  -1  -2    5.50    1.20
 -16  -1   2    5.70    0.80
 -16  -1   2    7.30    1.60
  16  -1  -2    4.70    1.50
 -16   1   2    5.30    1.40
 -16   1   2    6.20    1.60
  16   1  -2    3.30    1.10
  16   1  -2    4.90    1.00
  16   1  -2    4.70    1.30
  16   1  -2    2.90    1.20
 -16   1   2    6.30    1.20
 -16   1   2    6.30    1.10
 -15  -1   2    2.10    1.20
  15  -1  -2    2.90    1.20
 -15  -1   2    3.30    0.90
 -15  -1   2    3.90    1.40
  15  -1  -2    2.30    0.90
  15  -1  -2    1.90    0.90
  15  -1  -2    3.70    1.00
 -15  -1   2    2.10    0.60
 -15   1   2    2.60    1.20
  15   1  -2    0.80    1.00
  15   1  -2    2.50    1.00
 -15   1   2    1.90    1.20
 -15   1   2    2.90    0.70
 -15   1   2    2.70    0.90
  15   1  -2    2.70    0.80
  15   1  -2    4.40    1.20
 -14  -1   2    1.50    1.00
  14  -1  -2    1.80    1.80
 -14  -1   2    0.60    0.60
 -14  -1   2    1.00    0.90
 -14  -1   2    0.00    0.40
  14  -1  -2   -0.20    0.60
  14  -1  -2    0.20    0.80
  14  -1  -2    0.10    0.70
 -14   1   2   -0.50    0.80
 -14   1   2   -0.20    0.50
 -14   1   2    0.10    0.70
  14   1  -2    0.30    0.70
  14   1  -2   -0.30    0.80
 -14   1   2    1.70    1.20
 -14   1   2    0.60    0.90
  13  -1  -2   52.89    2.70
  13  -1  -2   53.49    2.40
  13  -1  -2   49.50    2.40
 -13  -1   2   50.49    3.00
  13  -1  -2   56.09    2.70
  13  -1  -2   52.99    3.10
[truncated: 3,268,401 more chars]
